# Supplementary material for: Antimicrobial resistance profiles of bacteria from clinical specimens at Amhara Public Health Institute, Bahir Dar, Ethiopia: A retrospective study
Source: PLoS One. 2025 Dec 5;20(12):e0337332. doi: 10.1371/journal.pone.0337332 (PMC12680254; doi:10.1371/journal.pone.0337332)
Supplement: S1 File — (XLSX) [file pone.0337332.s001.xlsx]

## Sheet: Sheet1
Gender	Age_group	Hospita_lunit	Data_collect_year	Specimen_type	Bacterial_isolate	Gram_Reaction	AMP_ND10	FOX_ND30	CAZ_ND30	CRO_ND30	CIP_ND5	GEN_ND10	MEM_ND10	PEN_ND10	SXT_ND1_2	AMC_ND20	CHL_ND30	CLI_ND2	ERY_ND15	NIT_ND300	TCY_ND30	TOB_ND10	VAN_ND30
M	15-64 years	Medical OPD	2024	wound	No Growth	No Growth
F	15-64 years	Medical OPD	2024	urine	Escherichia coli	Gram-negative bacteria	R	NA	R	R	R	R	S	NA	R	NT	NT	NA	NA	S	R	NT	NA
F	15-64 years	Medical OPD	2024	urine	No Growth	No Growth
M	15-64 years	Medical OPD	2024	urine	Proteus Species	Gram-negative bacteria	R	NA	R	R	R	NT	NT	NA	R	R	NT	NA	NA	R	NT	R	NA
M	15-64 years	Medical OPD	2024	urine	No Growth	No Growth
M	15-64 years	Medical OPD	2024	wound	No Growth	No Growth
M	15-64 years	Medical OPD	2024	urine	Escherichia coli	Gram-negative bacteria	R	NA	R	R	R	S	NT	NA	R	R	NT	NA	NA	S	NT	S	NA
F	15-64 years	Medical OPD	2024	urine	Escherichia coli	Gram-negative bacteria	R	NA	S	S	S	S	NT	NA	S	S	NT	NA	NA	S	NT	S	NA
F	15-64 years	Medical OPD	2024	urine	Pseudomonas aeruginosa	Gram-negative bacteria	NA	NA	S	NA	S	NT	NT	NA	NA	NA	NA	NA	NA	NT	NA	R	NA
M	15-64 years	Emergency OPD	2024	urine	Escherichia coli	Gram-negative bacteria	R	NA	S	S	S	NT	NT	NA	R	S	NT	NA	NA	S	NT	S	NA
F	>=65 years	Medical OPD	2024	blood	No Growth	No Growth
M	15-64 years	Emergency OPD	2024	Cerebrospinal fluid	No Growth	No Growth
F	15-64 years	Medical OPD	2024	urine	No Growth	No Growth
F	15-64 years	Medical OPD	2024	Discharge (ear/eye)	No Growth	No Growth
M	15-64 years	Medical OPD	2024	urine	No Growth	No Growth
M	15-64 years	Medical OPD	2024	urine	Escherichia coli	Gram-negative bacteria	R	NA	R	R	R	NT	NT	NA	R	R	NT	NA	NA	S	NT	R	NA
M	15-64 years	Emergency OPD	2024	wound	Escherichia coli	Gram-negative bacteria	R	NA	R	NT	R	R	NT	NA	R	R	S	NA	NA	NT	R	R	NA
F	15-64 years	Medical OPD	2024	urine	Pseudomonas aeruginosa	Gram-negative bacteria	NA	NA	S	NA	R	R	NT	NA	NA	NA	NA	NA	NA	R	NA	R	NA
M	15-64 years	Medical OPD	2024	blood	Escherichia coli	Gram-negative bacteria	R	NA	R	R	R	R	NT	NA	R	R	S	NA	NA	NT	NT	NT	NA
M	15-64 years	Medical OPD	2024	urine	No Growth	No Growth
M	0-4 years	Medical OPD	2024	blood	CoNS	Gram-positive bacteria	NA	NT	NA	NA	NT	NT	NA	NT	NT	NA	NA	NA	NT	NA	NA	NT	NA
F	>=65 years	Medical OPD	2024	stool	No Growth	No Growth
F	15-64 years	Medical OPD	2024	urine	Escherichia coli	Gram-negative bacteria	R	NA	R	R	S	S	NT	NA	R	R	NT	NA	NA	S	NT	S	NA
F	15-64 years	Medical OPD	2023	Discharge (ear/eye)	No Growth	No Growth
M	15-64 years	Medical OPD	2023	wound	Klebsiella Species	Gram-negative bacteria	NA	NA	R	NT	R	R	S	NA	NT	NT	R	NA	NA	NT	NT	R	NA
F	15-64 years	Medical OPD	2023	urine	No Growth	No Growth
F	15-64 years	Medical OPD	2023	urine	No Growth	No Growth
M	15-64 years	Medical OPD	2023	urine	No Growth	No Growth
M	15-64 years	Medical OPD	2023	Body fluid	No Growth	No Growth
F	15-64 years	Medical OPD	2023	urine	No Growth	No Growth
M	15-64 years	Medical OPD	2023	wound	No Growth	No Growth
M	15-64 years	Medical OPD	2023	blood	No Growth	No Growth
F	0-4 years	Inpatient Ward	2023	blood	No Growth	No Growth
M	15-64 years	Medical OPD	2023	urine	No Growth	No Growth
F	15-64 years	Medical OPD	2023	urine	No Growth	No Growth
M	15-64 years	Medical OPD	2023	urine	Escherichia coli	Gram-negative bacteria	R	NA	R	NT	R	R	S	NA	NT	NT	NT	NA	NA	R	NT	R	NA
M	>=65 years	Medical OPD	2023	stool	No Growth	No Growth
F	15-64 years	Medical OPD	2023	urine	No Growth	No Growth
M	15-64 years	Medical OPD	2023	urine	No Growth	No Growth
M	>=65 years	Medical OPD	2023	urine	No Growth	No Growth
F	15-64 years	Medical OPD	2023	urine	No Growth	No Growth
F	15-64 years	Emergency OPD	2023	urine	No Growth	No Growth
M	15-64 years	Emergency OPD	2023	urine	No Growth	No Growth
F	15-64 years	Emergency OPD	2023	urine	No Growth	No Growth
M	15-64 years	Medical OPD	2022	stool	No Growth	No Growth
M	15-64 years	Medical OPD	2022	urine	No Growth	No Growth
M	15-64 years	Medical OPD	2022	urine	No Growth	No Growth
M	15-64 years	Medical OPD	2022	urine	No Growth	No Growth
F	15-64 years	Medical OPD	2022	Sputum	No Growth	No Growth
M	15-64 years	Medical OPD	2022	wound	Staphylococcus aureus	Gram-positive bacteria	NA	NT	NA	NA	S	S	NA	NT	S	NA	S	S	S	NT	S	NT	NA
M	15-64 years	Medical OPD	2022	wound	Klebsiella Species	Gram-negative bacteria	NA	NA	R	R	R	R	S	NA	R	R	NT	NA	NA	R	R	R	NA
M	15-64 years	Medical OPD	2022	Cerebrospinal fluid	Pseudomonas aeruginosa	Gram-negative bacteria	NA	NA	S	NA	S	R	S	NA	NA	NA	NA	NA	NA	NT	NA	R	NA
F	15-64 years	Medical OPD	2022	urine	No Growth	No Growth
M	0-4 years	Medical OPD	2022	blood	Enterococcus sp.	Gram-positive bacteria	NT	NA	NA	NA	NT	NA	NA	R	NA	NA	S	NA	NA	NA	NA	NA	NY
M	0-4 years	Medical OPD	2022	blood	Klebsiella Species	Gram-negative bacteria	NA	NA	S	R	S	S	S	NA	R	R	NT	NA	NA	NT	S	S	NA
M	0-4 years	Medical OPD	2022	blood	Enterococcus sp.	Gram-positive bacteria	NT	NA	NA	NA	NT	NA	NA	R	NA	NA	S	NA	NA	NA	NA	NA	NY
M	15-64 years	Medical OPD	2022	Genital/Ureteral	No Growth	No Growth
M	15-64 years	Medical OPD	2022	urine	No Growth	No Growth
F	15-64 years	Emergency OPD	2022	Genital/Ureteral	No Growth	No Growth
F	15-64 years	Medical OPD	2022	blood	Staphylococcus aureus	Gram-positive bacteria	NA	NT	NA	NA	R	R	NA	NT	R	NA	S	NT	NT	NT	NT	NT	NA
M	0-4 years	Medical OPD	2022	blood	Enterococcus sp.	Gram-positive bacteria	S	NA	NA	NA	NT	NA	NA	S	NA	NA	S	NA	NA	NA	NA	NA	NY
F	0-4 years	Medical OPD	2022	blood	Enterococcus sp.	Gram-positive bacteria	R	NA	NA	NA	NT	NA	NA	R	NA	NA	S	NA	NA	NA	NA	NA	NY
F	0-4 years	Medical OPD	2022	blood	Staphylococcus aureus	Gram-positive bacteria	NA	NT	NA	NA	NT	R	NA	NT	NT	NA	NT	NT	NT	NT	NT	NT	NA
M	15-64 years	Medical OPD	2022	blood	No Growth	No Growth
F	15-64 years	Medical OPD	2022	Discharge (ear/eye)	No Growth	No Growth
F	15-64 years	Medical OPD	2022	urine	Escherichia coli	Gram-negative bacteria	R	NA	R	R	R	S	S	NA	R	R	NT	NA	NA	S	6	S	NA
F	15-64 years	Inpatient Ward	2022	urine	No Growth	No Growth
F	15-64 years	Medical OPD	2022	blood	Escherichia coli	Gram-negative bacteria	R	NA	S	R	R	S	S	NA	NT	R	21	NA	NA	NT	NT	R	NA
F	15-64 years	Medical OPD	2022	urine	Escherichia coli	Gram-negative bacteria	R	NA	R	R	R	S	S	NA	R	R	NT	NA	NA	S	R	R	NA
M	0-4 years	Medical OPD	2022	blood	Enterococcus sp.	Gram-positive bacteria	R	NA	NA	NA	NT	NA	NA	R	NA	NA	S	NA	NA	NA	NA	NA	NY
M	0-4 years	Medical OPD	2022	urine	No Growth	No Growth
M	0-4 years	Medical OPD	2022	wound	No Growth	No Growth
F	15-64 years	Medical OPD	2022	blood	Enterococcus sp.	Gram-positive bacteria	R	NA	NA	NA	NT	NA	NA	R	NA	NA	R	NA	NA	NA	NA	NA	S
F	15-64 years	Medical OPD	2022	urine	Klebsiella Species	Gram-negative bacteria	NA	NA	S	NT	R	S	S	NA	R	R	NT	NA	NA	S	NT	S	NA
M	15-64 years	Medical OPD	2022	wound	No Growth	No Growth
M	0-4 years	Medical OPD	2022	blood	Acinetobacter baumannii	Gram-negative bacteria	NA	NA	R	NT	R	R	R	NA	NT	NA	NA	NA	NA	NA	NT	R	NA
M	15-64 years	Medical OPD	2022	urine	No Growth	No Growth
F	15-64 years	Medical OPD	2022	urine	No Growth	No Growth
F	15-64 years	Medical OPD	2022	urine	No Growth	No Growth
F	0-4 years	Medical OPD	2022	blood	Acinetobacter baumannii	Gram-negative bacteria	NA	NA	R	R	NT	R	R	NA	NT	NA	NA	NA	NA	NA	NT	R	NA
F	15-64 years	Medical OPD	2022	Discharge (ear/eye)	No Growth	No Growth
F	15-64 years	Medical OPD	2023	urine	No Growth	No Growth
M	15-64 years	Medical OPD	2023	urine	No Growth	No Growth
M	15-64 years	Medical OPD	2023	urine	No Growth	No Growth
M	15-64 years	Emergency OPD	2023	urine	No Growth	No Growth
F	5-14 years	Emergency OPD	2023	stool	No Growth	No Growth
M	15-64 years	Other	2023	urine	No Growth	No Growth
F	15-64 years	Medical OPD	2023	urine	No Growth	No Growth
F	15-64 years	Medical OPD	2023	urine	Escherichia coli	Gram-negative bacteria	R	NA	R	R	R	R	S	NA	NT	NT	NT	NA	NA	NT	NT	NT	NA
M	15-64 years	Medical OPD	2023	urine	No Growth	No Growth
M	15-64 years	Emergency OPD	2023	urine	No Growth	No Growth
F	15-64 years	Medical OPD	2023	urine	No Growth	No Growth
F	15-64 years	Medical OPD	2023	urine	No Growth	No Growth
M	5-14 years	Emergency OPD	2023	wound	No Growth	No Growth
F	5-14 years	Emergency OPD	2023	wound	No Growth	No Growth
M	5-14 years	Emergency OPD	2023	wound	No Growth	No Growth
M	>=65 years	Emergency OPD	2023	urine	No Growth	No Growth
M	15-64 years	Medical OPD	2024	stool	No Growth	No Growth
M	15-64 years	Medical OPD	2024	stool	No Growth	No Growth
M	15-64 years	Emergency OPD	2024	blood	No Growth	No Growth
F	15-64 years	Medical OPD	2024	stool	No Growth	No Growth
M	15-64 years	Emergency OPD	2024	stool	Vibrio cholerae	Gram-negative bacteria	NT	NA	NT	NT	NT	NT	NT	NA	NT	NT	NT	NA	NT	NT	NT	NT	NA
F	5-14 years	Medical OPD	2024	stool	Vibrio cholerae	Gram-negative bacteria	NT	NA	NT	NT	NT	NT	NT	NA	NT	NT	NT	NA	NT	NT	NT	NT	NA
M	15-64 years	Emergency OPD	2024	stool	Vibrio cholerae	Gram-negative bacteria	NT	NA	NT	NT	NT	NT	NT	NA	NT	NT	NT	NA	NT	NT	NT	NT	NA
F	15-64 years	Medical OPD	2024	stool	Vibrio cholerae	Gram-negative bacteria	NT	NA	NT	NT	NT	NT	NT	NA	NT	NT	NT	NA	NT	NT	NT	NT	NA
M	15-64 years	Medical OPD	2024	stool	Vibrio cholerae	Gram-negative bacteria	NT	NA	NT	NT	NT	NT	NT	NA	NT	NT	NT	NA	NT	NT	NT	NT	NA
F	15-64 years	Medical OPD	2024	stool	No Growth	No Growth
F	15-64 years	Medical OPD	2024	stool	Vibrio cholerae	Gram-negative bacteria	NT	NA	NT	NT	NT	NT	NT	NA	NT	NT	NT	NA	NT	NT	NT	NT	NA
M	15-64 years	Medical OPD	2024	stool	Vibrio cholerae	Gram-negative bacteria	NT	NA	NT	NT	NT	NT	NT	NA	NT	NT	NT	NA	NT	NT	NT	NT	NA
F	15-64 years	Medical OPD	2024	stool	No Growth	No Growth
F	5-14 years	Emergency OPD	2024	stool	Vibrio cholerae	Gram-negative bacteria	NT	NA	NT	NT	NT	NT	NT	NA	NT	NT	NT	NA	NT	NT	NT	NT	NA
F	5-14 years	Medical OPD	2024	urine	No Growth	No Growth
F	15-64 years	Medical OPD	2024	urine	No Growth	No Growth
M	5-14 years	Other	2024	wound	No Growth	No Growth
F	15-64 years	Medical OPD	2024	stool	Vibrio cholerae	Gram-negative bacteria	NT	NA	NT	NT	NT	NT	NT	NA	NT	NT	NT	NA	NT	NT	NT	NT	NA
F	15-64 years	Medical OPD	2024	stool	Vibrio cholerae	Gram-negative bacteria	NT	NA	NT	NT	NT	NT	NT	NA	NT	NT	NT	NA	NT	NT	NT	NT	NA
F	15-64 years	Medical OPD	2024	stool	Vibrio cholerae	Gram-negative bacteria	NT	NA	NT	NT	NT	NT	NT	NA	NT	NT	NT	NA	NT	NT	NT	NT	NA
M	15-64 years	Medical OPD	2024	urine	No Growth	No Growth
M	15-64 years	Emergency OPD	2024	wound	Pseudomonas aeruginosa	Gram-negative bacteria	NA	NA	S	NA	S	NT	NT	NA	NA	NA	NA	NA	NA	NT	NA	R	NA
F	15-64 years	Medical OPD	2024	stool	Vibrio cholerae	Gram-negative bacteria	NT	NA	NT	NT	NT	NT	NT	NA	NT	NT	NT	NA	NT	NT	NT	NT	NA
M	15-64 years	Medical OPD	2024	stool	Vibrio cholerae	Gram-negative bacteria	NT	NA	NT	NT	NT	NT	NT	NA	NT	NT	NT	NA	NT	NT	NT	NT	NA
M	15-64 years	Emergency OPD	2024	urine	No Growth	No Growth
F	15-64 years	Medical OPD	2024	urine	No Growth	No Growth
M	15-64 years	Medical OPD	2024	stool	No Growth	No Growth
M	15-64 years	Medical OPD	2024	stool	Vibrio cholerae	Gram-negative bacteria	NT	NA	NT	NT	NT	NT	NT	NA	NT	NT	NT	NA	NT	NT	NT	NT	NA
M	15-64 years	Medical OPD	2024	stool	No Growth	No Growth
M	15-64 years	Medical OPD	2024	stool	No Growth	No Growth
M	15-64 years	Medical OPD	2024	stool	Vibrio cholerae	Gram-negative bacteria	NT	NA	NT	NT	NT	NT	NT	NA	NT	NT	NT	NA	NT	NT	NT	NT	NA
M	15-64 years	Medical OPD	2024	stool	No Growth	No Growth
M	15-64 years	Emergency OPD	2024	stool	No Growth	No Growth
M	15-64 years	Emergency OPD	2024	stool	Vibrio cholerae	Gram-negative bacteria	NT	NA	NT	NT	NT	NT	NT	NA	NT	NT	NT	NA	NT	NT	NT	NT	NA
M	5-14 years	Emergency OPD	2024	stool	Vibrio cholerae	Gram-negative bacteria	NT	NA	NT	NT	NT	NT	NT	NA	NT	NT	NT	NA	NT	NT	NT	NT	NA
F	5-14 years	Emergency OPD	2024	stool	Vibrio cholerae	Gram-negative bacteria	NT	NA	NT	NT	NT	NT	NT	NA	NT	NT	NT	NA	NT	NT	NT	NT	NA
M	15-64 years	Emergency OPD	2024	stool	Vibrio cholerae	Gram-negative bacteria	NT	NA	NT	NT	NT	NT	NT	NA	NT	NT	NT	NA	NT	NT	NT	NT	NA
M	15-64 years	Medical OPD	2024	stool	No Growth	No Growth
F	15-64 years	Medical OPD	2024	stool	No Growth	No Growth
M	5-14 years	Medical OPD	2024	stool	Vibrio cholerae	Gram-negative bacteria	NT	NA	NT	NT	NT	NT	NT	NA	NT	NT	NT	NA	NT	NT	NT	NT	NA
M	>=65 years	Medical OPD	2024	stool	Vibrio cholerae	Gram-negative bacteria	NT	NA	NT	NT	NT	NT	NT	NA	NT	NT	NT	NA	NT	NT	NT	NT	NA
F	15-64 years	Medical OPD	2024	stool	No Growth	No Growth
M	15-64 years	Medical OPD	2024	urine	Escherichia coli	Gram-negative bacteria	R	NA	R	R	R	R	NT	NA	R	NT	NT	NA	NA	R	NT	R	NA
M	15-64 years	Medical OPD	2024	Discharge (ear/eye)	Pseudomonas aeruginosa	Gram-negative bacteria	NA	NA	S	NA	S	NT	NT	NA	NA	NA	NA	NA	NA	NT	NA	NT	NA
M	15-64 years	Emergency OPD	2024	stool	No Growth	No Growth
F	15-64 years	Emergency OPD	2024	stool	No Growth	No Growth
M	15-64 years	Emergency OPD	2024	stool	Vibrio cholerae	Gram-negative bacteria	R	NA	NT	R	S	NT	NT	NA	R	NT	S	NA	R	NT	S	NT	NA
M	15-64 years	Medical OPD	2024	stool	No Growth	No Growth
F	15-64 years	Medical OPD	2024	stool	Vibrio cholerae	Gram-negative bacteria	NT	NA	NT	NT	NT	NT	NT	NA	NT	NT	NT	NA	NT	NT	NT	NT	NA
F	15-64 years	Medical OPD	2024	stool	No Growth	No Growth
F	15-64 years	Medical OPD	2024	stool	Vibrio cholerae	Gram-negative bacteria	NT	NA	NT	NT	NT	NT	NT	NA	NT	NT	NT	NA	NT	NT	NT	NT	NA
F	15-64 years	Medical OPD	2024	stool	No Growth	No Growth
M	5-14 years	Medical OPD	2024	stool	Vibrio cholerae	Gram-negative bacteria	NT	NA	NT	NT	NT	NT	NT	NA	NT	NT	NT	NA	NT	NT	NT	NT	NA
M	15-64 years	Medical OPD	2024	stool	Vibrio cholerae	Gram-negative bacteria	NT	NA	NT	NT	NT	NT	NT	NA	NT	NT	NT	NA	NT	NT	NT	NT	NA
M	15-64 years	Medical OPD	2024	stool	Vibrio cholerae	Gram-negative bacteria	NT	NA	NT	NT	NT	NT	NT	NA	NT	NT	NT	NA	NT	NT	NT	NT	NA
F	15-64 years	Medical OPD	2024	urine	No Growth	No Growth
M	15-64 years	Medical OPD	2024	wound	Staphylococcus aureus	Gram-positive bacteria	NA	R	NA	NA	R	S	NA	R	S	NA	S	S	S	NT	NT	NT	NA
F	5-14 years	Medical OPD	2024	stool	Vibrio cholerae	Gram-negative bacteria	NT	NA	NT	NT	NT	NT	NT	NA	NT	NT	NT	NA	NT	NT	NT	NT	NA
F	15-64 years	Medical OPD	2024	stool	Vibrio cholerae	Gram-negative bacteria	NT	NA	NT	NT	NT	NT	NT	NA	NT	NT	NT	NA	NT	NT	NT	NT	NA
M	0-4 years	Medical OPD	2024	stool	Vibrio cholerae	Gram-negative bacteria	NT	NA	NT	NT	NT	NT	NT	NA	NT	NT	NT	NA	NT	NT	NT	NT	NA
M	15-64 years	Medical OPD	2024	stool	Vibrio cholerae	Gram-negative bacteria	NT	NA	NT	NT	NT	NT	NT	NA	NT	NT	NT	NA	NT	NT	NT	NT	NA
F	>=65 years	Medical OPD	2024	stool	Vibrio cholerae	Gram-negative bacteria	NT	NA	NT	NT	NT	NT	NT	NA	NT	NT	NT	NA	NT	NT	NT	NT	NA
F	15-64 years	Medical OPD	2024	stool	Vibrio cholerae	Gram-negative bacteria	NT	NA	NT	NT	NT	NT	NT	NA	NT	NT	NT	NA	NT	NT	NT	NT	NA
M	15-64 years	Medical OPD	2024	urine	No Growth	No Growth
M	15-64 years	Medical OPD	2024	urine	No Growth	No Growth
M	15-64 years	Emergency OPD	2024	stool	Vibrio cholerae	Gram-negative bacteria	NT	NA	NT	NT	NT	NT	NT	NA	NT	NT	NT	NA	NT	NT	NT	NT	NA
M	15-64 years	Emergency OPD	2024	stool	Vibrio cholerae	Gram-negative bacteria	NT	NA	NT	NT	NT	NT	NT	NA	NT	NT	NT	NA	NT	NT	NT	NT	NA
F	15-64 years	Emergency OPD	2024	stool	Vibrio cholerae	Gram-negative bacteria	NT	NA	NT	NT	NT	NT	NT	NA	NT	NT	NT	NA	NT	NT	NT	NT	NA
M	15-64 years	Emergency OPD	2024	stool	No Growth	No Growth
F	15-64 years	Emergency OPD	2024	stool	No Growth	No Growth
F	15-64 years	Emergency OPD	2024	stool	No Growth	No Growth
F	>=65 years	Emergency OPD	2024	stool	No Growth	No Growth
F	15-64 years	Emergency OPD	2024	stool	No Growth	No Growth
M	15-64 years	Emergency OPD	2024	stool	Vibrio cholerae	Gram-negative bacteria	NT	NA	NT	NT	NT	NT	NT	NA	NT	NT	NT	NA	NT	NT	NT	NT	NA
M	15-64 years	Inpatient Ward	2024	stool	Vibrio cholerae	Gram-negative bacteria	NT	NA	NT	NT	NT	NT	NT	NA	NT	NT	NT	NA	NT	NT	NT	NT	NA
F	15-64 years	Inpatient Ward	2024	stool	Vibrio cholerae	Gram-negative bacteria	NT	NA	NT	NT	NT	NT	NT	NA	NT	NT	NT	NA	NT	NT	NT	NT	NA
F	15-64 years	Emergency OPD	2024	stool	No Growth	No Growth
M	15-64 years	Emergency OPD	2024	stool	Vibrio cholerae	Gram-negative bacteria	NT	NA	NT	NT	NT	NT	NT	NA	NT	NT	NT	NA	NT	NT	NT	NT	NA
M	15-64 years	Medical OPD	2024	stool	Vibrio cholerae	Gram-negative bacteria	NT	NA	NT	NT	NT	NT	NT	NA	NT	NT	NT	NA	NT	NT	NT	NT	NA
M	15-64 years	Medical OPD	2024	stool	Vibrio cholerae	Gram-negative bacteria	NT	NA	NT	NT	NT	NT	NT	NA	NT	NT	NT	NA	NT	NT	NT	NT	NA
F	15-64 years	Other	2024	stool	Vibrio cholerae	Gram-negative bacteria	R	NA	NT	R	S	NT	NT	NA	R	NT	S	NA	R	NT	S	NT	NA
M	5-14 years	Medical OPD	2024	stool	No Growth	No Growth
M	15-64 years	Other	2024	stool	No Growth	No Growth
F	>=65 years	Emergency OPD	2024	stool	No Growth	No Growth
F	15-64 years	Medical OPD	2024	stool	No Growth	No Growth
F	15-64 years	Emergency OPD	2024	stool	Vibrio cholerae	Gram-negative bacteria	R	NA	NT	R	S	NT	NT	NA	R	NT	S	NA	R	NT	S	NT	NA
M	5-14 years	Emergency OPD	2024	stool	Vibrio cholerae	Gram-negative bacteria	R	NA	NT	R	S	NT	NT	NA	R	NT	NT	NA	R	NT	S	NT	NA
F	15-64 years	Emergency OPD	2024	stool	Vibrio cholerae	Gram-negative bacteria	NT	NA	NT	NT	NT	NT	NT	NA	NT	NT	NT	NA	NT	NT	NT	NT	NA
F	15-64 years	Emergency OPD	2024	stool	Vibrio cholerae	Gram-negative bacteria	NT	NA	NT	NT	NT	NT	NT	NA	NT	NT	NT	NA	NT	NT	NT	NT	NA
F	15-64 years	Medical OPD	2024	stool	No Growth	No Growth
F	15-64 years	Medical OPD	2024	stool	No Growth	No Growth
M	15-64 years	Medical OPD	2024	stool	No Growth	No Growth
F	15-64 years	Medical OPD	2024	stool	No Growth	No Growth
M	>=65 years	Medical OPD	2024	stool	Vibrio cholerae	Gram-negative bacteria	NT	NA	NT	NT	NT	NT	NT	NA	NT	NT	NT	NA	NT	NT	NT	NT	NA
F	15-64 years	Medical OPD	2024	stool	Vibrio cholerae	Gram-negative bacteria	NT	NA	NT	NT	NT	NT	NT	NA	NT	NT	NT	NA	NT	NT	NT	NT	NA
M	15-64 years	Medical OPD	2024	stool	Vibrio cholerae	Gram-negative bacteria	NT	NA	NT	NT	NT	NT	NT	NA	NT	NT	NT	NA	NT	NT	NT	NT	NA
F	15-64 years	Medical OPD	2024	stool	Vibrio cholerae	Gram-negative bacteria	NT	NA	NT	NT	NT	NT	NT	NA	NT	NT	NT	NA	NT	NT	NT	NT	NA
F	15-64 years	Medical OPD	2024	stool	Vibrio cholerae	Gram-negative bacteria	NT	NA	NT	NT	NT	NT	NT	NA	NT	NT	NT	NA	NT	NT	NT	NT	NA
F	15-64 years	Medical OPD	2024	stool	Vibrio cholerae	Gram-negative bacteria	NT	NA	NT	NT	NT	NT	NT	NA	NT	NT	NT	NA	NT	NT	NT	NT	NA
M	15-64 years	Medical OPD	2024	stool	Vibrio cholerae	Gram-negative bacteria	NT	NA	NT	NT	NT	NT	NT	NA	NT	NT	NT	NA	NT	NT	NT	NT	NA
F	15-64 years	Medical OPD	2024	stool	Vibrio cholerae	Gram-negative bacteria	NT	NA	NT	NT	NT	NT	NT	NA	NT	NT	NT	NA	NT	NT	NT	NT	NA
F	15-64 years	Medical OPD	2024	stool	Vibrio cholerae	Gram-negative bacteria	NT	NA	NT	NT	NT	NT	NT	NA	NT	NT	NT	NA	NT	NT	NT	NT	NA
F	15-64 years	Medical OPD	2024	stool	Vibrio cholerae	Gram-negative bacteria	NT	NA	NT	NT	NT	NT	NT	NA	NT	NT	NT	NA	NT	NT	NT	NT	NA
M	15-64 years	Medical OPD	2023	stool	Vibrio cholerae	Gram-negative bacteria	R	NA	NT	S	S	NT	NT	NA	R	NT	S	NA	R	NT	S	NT	NA
F	15-64 years	Medical OPD	2023	stool	Vibrio cholerae	Gram-negative bacteria	R	NA	NT	S	S	NT	NT	NA	R	NT	S	NA	R	NT	S	NT	NA
M	15-64 years	Medical OPD	2023	stool	Vibrio cholerae	Gram-negative bacteria	R	NA	NT	S	S	NT	NT	NA	R	NT	S	NA	R	NT	S	NT	NA
F	15-64 years	Medical OPD	2023	stool	Vibrio cholerae	Gram-negative bacteria	R	NA	NT	S	S	NT	NT	NA	R	NT	S	NA	R	NT	S	NT	NA
M	15-64 years	Medical OPD	2023	stool	Vibrio cholerae	Gram-negative bacteria	R	NA	NT	S	S	NT	NT	NA	R	NT	S	NA	R	NT	S	NT	NA
F	15-64 years	Medical OPD	2023	stool	Vibrio cholerae	Gram-negative bacteria	R	NA	NT	S	S	NT	NT	NA	R	NT	S	NA	R	NT	S	NT	NA
M	15-64 years	Medical OPD	2023	stool	Vibrio cholerae	Gram-negative bacteria	R	NA	NT	S	S	NT	NT	NA	R	NT	S	NA	R	NT	S	NT	NA
M	15-64 years	Medical OPD	2023	stool	No Growth	No Growth									6						35
M	15-64 years	Medical OPD	2023	stool	No Growth	No Growth
M	15-64 years	Emergency OPD	2023	stool	Vibrio cholerae	Gram-negative bacteria	R	NA	NT	S	S	NT	NT	NA	R	NT	S	NA	R	NT	S	NT	NA
M	15-64 years	Emergency OPD	2023	stool	No Growth	No Growth
M	15-64 years	Emergency OPD	2023	stool	No Growth	No Growth
M	15-64 years	Inpatient Ward	2023	stool	No Growth	No Growth
F	15-64 years	Medical OPD	2023	stool	Vibrio cholerae	Gram-negative bacteria	R	NA	NT	S	S	NT	NT	NA	R	NT	S	NA	R	NT	S	NT	NA
F	15-64 years	Medical OPD	2023	stool	No Growth	No Growth
F	5-14 years	Emergency OPD	2023	stool	No Growth	No Growth
M	15-64 years	Emergency OPD	2023	stool	No Growth	No Growth
F	15-64 years	Emergency OPD	2023	stool	No Growth	No Growth
M	15-64 years	Emergency OPD	2023	stool	No Growth	No Growth
F	15-64 years	Emergency OPD	2023	stool	Vibrio cholerae	Gram-negative bacteria	R	NA	NT	S	S	NT	NT	NA	R	NT	S	NA	R	NT	S	NT	NA
F	>=65 years	Emergency OPD	2023	stool	Vibrio cholerae	Gram-negative bacteria	R	NA	NT	S	S	NT	NT	NA	R	NT	S	NA	R	NT	S	NT	NA
F	15-64 years	Emergency OPD	2023	stool	Vibrio cholerae	Gram-negative bacteria	R	NA	NT	S	S	NT	NT	NA	R	NT	S	NA	R	NT	S	NT	NA
M	15-64 years	Emergency OPD	2023	stool	Vibrio cholerae	Gram-negative bacteria	R	NA	NT	S	S	NT	NT	NA	R	NT	S	NA	R	NT	S	NT	NA
F	15-64 years	Emergency OPD	2023	stool	No Growth	No Growth
F	15-64 years	Emergency OPD	2023	stool	Vibrio cholerae	Gram-negative bacteria	R	NA	NT	S	S	NT	NT	NA	R	NT	S	NA	R	NT	S	NT	NA
M	15-64 years	Emergency OPD	2023	stool	Vibrio cholerae	Gram-negative bacteria	R	NA	NT	S	S	NT	NT	NA	R	NT	S	NA	R	NT	S	NT	NA
M	15-64 years	Emergency OPD	2023	stool	Vibrio cholerae	Gram-negative bacteria	R	NA	NT	S	S	NT	NT	NA	R	NT	S	NA	R	NT	S	NT	NA
M	15-64 years	Emergency OPD	2023	stool	Vibrio cholerae	Gram-negative bacteria	R	NA	NT	S	S	NT	NT	NA	R	NT	S	NA	R	NT	S	NT	NA
M	15-64 years	Emergency OPD	2023	stool	No Growth	No Growth
F	15-64 years	Emergency OPD	2023	stool	No Growth	No Growth
F	15-64 years	Emergency OPD	2023	Body fluid	No Growth	No Growth
F	15-64 years	Emergency OPD	2023	wound	No Growth	No Growth
M	5-14 years	Emergency OPD	2023	stool	No Growth	No Growth
F	15-64 years	Emergency OPD	2023	stool	Vibrio cholerae	Gram-negative bacteria	R	NA	NT	S	S	NT	NT	NA	R	NT	S	NA	R	NT	S	NT	NA
F	5-14 years	Emergency OPD	2023	stool	Vibrio cholerae	Gram-negative bacteria	R	NA	NT	S	S	NT	NT	NA	R	NT	S	NA	R	NT	S	NT	NA
M	15-64 years	Emergency OPD	2023	stool	Vibrio cholerae	Gram-negative bacteria	R	NA	NT	S	S	NT	NT	NA	R	NT	S	NA	R	NT	S	NT	NA
M	15-64 years	Emergency OPD	2023	stool	Vibrio cholerae	Gram-negative bacteria	R	NA	NT	S	S	NT	NT	NA	R	NT	S	NA	R	NT	S	NT	NA
F	15-64 years	Emergency OPD	2023	stool	Vibrio cholerae	Gram-negative bacteria	R	NA	NT	S	S	NT	NT	NA	R	NT	S	NA	R	NT	S	NT	NA
F	15-64 years	Emergency OPD	2023	stool	Vibrio cholerae	Gram-negative bacteria	R	NA	NT	S	S	NT	NT	NA	R	NT	S	NA	R	NT	S	NT	NA
F	15-64 years	Emergency OPD	2023	stool	Vibrio cholerae	Gram-negative bacteria	R	NA	NT	S	S	NT	NT	NA	R	NT	S	NA	R	NT	S	NT	NA
M	15-64 years	Emergency OPD	2023	stool	Vibrio cholerae	Gram-negative bacteria	R	NA	NT	S	S	NT	NT	NA	R	NT	S	NA	R	NT	S	NT	NA
M	15-64 years	Emergency OPD	2023	stool	No Growth	No Growth
M	15-64 years	Emergency OPD	2023	stool	Vibrio cholerae	Gram-negative bacteria	R	NA	NT	S	S	NT	NT	NA	R	NT	S	NA	R	NT	S	NT	NA
M	15-64 years	Emergency OPD	2023	stool	Vibrio cholerae	Gram-negative bacteria	R	NA	NT	S	S	NT	NT	NA	R	NT	S	NA	R	NT	S	NT	NA
M	15-64 years	Emergency OPD	2023	stool	Vibrio cholerae	Gram-negative bacteria	R	NA	NT	S	S	NT	NT	NA	R	NT	S	NA	R	NT	S	NT	NA
M	15-64 years	Emergency OPD	2023	stool	No Growth	No Growth
M	15-64 years	Emergency OPD	2023	stool	No Growth	No Growth
F	15-64 years	Emergency OPD	2023	wound	No Growth	No Growth
F	15-64 years	Emergency OPD	2023	wound	No Growth	No Growth
F	5-14 years	Inpatient Ward	2023	stool	No Growth	No Growth
F	15-64 years	Emergency OPD	2023	stool	Vibrio cholerae	Gram-negative bacteria	R	NA	NT	S	S	NT	NT	NA	R	NT	S	NA	R	NT	S	NT	NA
F	15-64 years	Emergency OPD	2023	stool	Vibrio cholerae	Gram-negative bacteria	R	NA	NT	S	S	NT	NT	NA	R	NT	S	NA	R	NT	S	NT	NA
F	15-64 years	Emergency OPD	2023	stool	No Growth	No Growth
F	15-64 years	Emergency OPD	2023	stool	No Growth	No Growth
F	15-64 years	Emergency OPD	2023	stool	No Growth	No Growth
M	15-64 years	Emergency OPD	2023	stool	Vibrio cholerae	Gram-negative bacteria	R	NA	NT	S	S	NT	NT	NA	R	NT	S	NA	R	NT	S	NT	NA
M	15-64 years	Emergency OPD	2023	stool	Vibrio cholerae	Gram-negative bacteria	R	NA	NT	S	S	NT	NT	NA	R	NT	S	NA	R	NT	S	NT	NA
F	15-64 years	Emergency OPD	2023	stool	Vibrio cholerae	Gram-negative bacteria	R	NA	NT	S	S	NT	NT	NA	R	NT	S	NA	R	NT	S	NT	NA
F	15-64 years	Emergency OPD	2023	stool	Vibrio cholerae	Gram-negative bacteria	R	NA	NT	S	S	NT	NT	NA	R	NT	S	NA	R	NT	S	NT	NA
F	>=65 years	Emergency OPD	2023	stool	Vibrio cholerae	Gram-negative bacteria	R	NA	NT	S	S	NT	NT	NA	R	NT	S	NA	R	NT	S	NT	NA
M	>=65 years	Emergency OPD	2023	stool	Vibrio cholerae	Gram-negative bacteria	R	NA	NT	S	S	NT	NT	NA	R	NT	S	NA	R	NT	S	NT	NA
F	>=65 years	Emergency OPD	2023	stool	Vibrio cholerae	Gram-negative bacteria	R	NA	NT	S	S	NT	NT	NA	R	NT	S	NA	R	NT	S	NT	NA
F	15-64 years	Emergency OPD	2023	stool	Vibrio cholerae	Gram-negative bacteria	R	NA	NT	S	S	NT	NT	NA	R	NT	S	NA	R	NT	S	NT	NA
F	15-64 years	Emergency OPD	2023	stool	No Growth	No Growth
M	15-64 years	Emergency OPD	2023	stool	No Growth	No Growth
F	5-14 years	Other	2023	stool	No Growth	No Growth
M	15-64 years	Emergency OPD	2023	stool	No Growth	No Growth
F	15-64 years	Emergency OPD	2023	stool	Vibrio cholerae	Gram-negative bacteria	R	NA	NT	S	S	NT	NT	NA	R	NT	S	NA	R	NT	S	NT	NA
M	15-64 years	Emergency OPD	2023	stool	No Growth	No Growth
F	15-64 years	Emergency OPD	2023	stool	No Growth	No Growth
M	15-64 years	Emergency OPD	2023	stool	No Growth	No Growth
M	5-14 years	Emergency OPD	2023	stool	No Growth	No Growth
F	15-64 years	Emergency OPD	2023	stool	No Growth	No Growth
F	15-64 years	Emergency OPD	2023	stool	No Growth	No Growth
M	5-14 years	Emergency OPD	2023	stool	No Growth	No Growth
M	5-14 years	Emergency OPD	2023	stool	No Growth	No Growth
M	15-64 years	Emergency OPD	2023	stool	No Growth	No Growth
F	15-64 years	Emergency OPD	2023	stool	Vibrio cholerae	Gram-negative bacteria	R	NA	NT	S	S	NT	NT	NA	R	NT	S	NA	R	NT	S	NT	NA
M	>=65 years	Emergency OPD	2023	stool	No Growth	No Growth
F	>=65 years	Emergency OPD	2023	stool	No Growth	No Growth
F	15-64 years	Emergency OPD	2023	stool	Vibrio cholerae	Gram-negative bacteria	R	NA	NT	S	S	NT	NT	NA	R	NT	S	NA	R	NT	S	NT	NA
M	15-64 years	Emergency OPD	2023	stool	Vibrio cholerae	Gram-negative bacteria	R	NA	NT	S	S	NT	NT	NA	R	NT	S	NA	R	NT	S	NT	NA
F	15-64 years	Emergency OPD	2023	stool	Vibrio cholerae	Gram-negative bacteria	R	NA	NT	S	S	NT	NT	NA	R	NT	S	NA	R	NT	S	NT	NA
F	15-64 years	Emergency OPD	2023	stool	Vibrio cholerae	Gram-negative bacteria	R	NA	NT	S	S	NT	NT	NA	R	NT	S	NA	R	NT	S	NT	NA
F	15-64 years	Emergency OPD	2023	stool	Vibrio cholerae	Gram-negative bacteria	R	NA	NT	S	S	NT	NT	NA	R	NT	S	NA	R	NT	S	NT	NA
F	15-64 years	Emergency OPD	2023	stool	Vibrio cholerae	Gram-negative bacteria	R	NA	NT	S	S	NT	NT	NA	R	NT	S	NA	R	NT	S	NT	NA
M	5-14 years	Emergency OPD	2023	stool	No Growth	No Growth
M	15-64 years	Emergency OPD	2023	stool	Vibrio cholerae	Gram-negative bacteria	R	NA	NT	S	S	NT	NT	NA	R	NT	S	NA	R	NT	S	NT	NA
M	15-64 years	Emergency OPD	2023	stool	Vibrio cholerae	Gram-negative bacteria	R	NA	NT	S	S	NT	NT	NA	R	NT	S	NA	R	NT	S	NT	NA
F	15-64 years	Emergency OPD	2023	stool	Vibrio cholerae	Gram-negative bacteria	R	NA	NT	S	S	NT	NT	NA	R	NT	S	NA	R	NT	S	NT	NA
M	15-64 years	Emergency OPD	2023	stool	No Growth	No Growth											32		6		35
F	15-64 years	Emergency OPD	2023	stool	Vibrio cholerae	Gram-negative bacteria	R	NA	NT	S	S	NT	NT	NA	R	NT	S	NA	R	NT	S	NT	NA
M	15-64 years	Emergency OPD	2023	stool	Vibrio cholerae	Gram-negative bacteria	R	NA	NT	S	S	NT	NT	NA	R	NT	S	NA	R	NT	S	NT	NA
M	15-64 years	Emergency OPD	2023	stool	Vibrio cholerae	Gram-negative bacteria	R	NA	NT	S	S	NT	NT	NA	R	NT	S	NA	R	NT	S	NT	NA
M	15-64 years	Other	2023	stool	Vibrio cholerae	Gram-negative bacteria	R	NA	NT	S	S	NT	NT	NA	R	NT	S	NA	R	NT	S	NT	NA
F	15-64 years	Other	2023	stool	Vibrio cholerae	Gram-negative bacteria	R	NA	NT	S	S	NT	NT	NA	R	NT	S	NA	R	NT	S	NT	NA
M	15-64 years	Emergency OPD	2023	stool	Vibrio cholerae	Gram-negative bacteria	R	NA	NT	S	S	NT	NT	NA	R	NT	S	NA	R	NT	S	NT	NA
F	15-64 years	Emergency OPD	2023	stool	Vibrio cholerae	Gram-negative bacteria	R	NA	NT	S	S	NT	NT	NA	R	NT	S	NA	R	NT	S	NT	NA
M	15-64 years	Emergency OPD	2023	stool	Vibrio cholerae	Gram-negative bacteria	R	NA	NT	S	S	NT	NT	NA	R	NT	S	NA	R	NT	S	NT	NA
M	15-64 years	Emergency OPD	2023	stool	Vibrio cholerae	Gram-negative bacteria	R	NA	NT	S	S	NT	NT	NA	R	NT	S	NA	R	NT	S	NT	NA
F	15-64 years	Emergency OPD	2023	stool	Vibrio cholerae	Gram-negative bacteria	R	NA	NT	S	S	NT	NT	NA	R	NT	S	NA	R	NT	S	NT	NA
F	>=65 years	Other	2023	stool	No Growth	No Growth
M	>=65 years	Emergency OPD	2023	stool	Vibrio cholerae	Gram-negative bacteria	R	NA	NT	S	S	NT	NT	NA	R	NT	S	NA	R	NT	S	NT	NA
M	15-64 years	Emergency OPD	2023	stool	Vibrio cholerae	Gram-negative bacteria	R	NA	NT	S	S	NT	NT	NA	R	NT	S	NA	R	NT	S	NT	NA
M	15-64 years	Emergency OPD	2023	stool	Vibrio cholerae	Gram-negative bacteria	R	NA	NT	S	S	NT	NT	NA	R	NT	S	NA	R	NT	S	NT	NA
F	15-64 years	Emergency OPD	2023	stool	Vibrio cholerae	Gram-negative bacteria	R	NA	NT	S	S	NT	NT	NA	R	NT	S	NA	R	NT	S	NT	NA
M	15-64 years	Emergency OPD	2023	stool	Vibrio cholerae	Gram-negative bacteria	R	NA	NT	S	S	NT	NT	NA	R	NT	S	NA	R	NT	S	NT	NA
F	15-64 years	Emergency OPD	2023	stool	No Growth	No Growth
F	15-64 years	Emergency OPD	2023	stool	No Growth	No Growth
F	15-64 years	Inpatient Ward	2023	wound	No Growth	No Growth
F	15-64 years	Inpatient Ward	2023	wound	No Growth	No Growth
M	15-64 years	Other	2023	stool	No Growth	No Growth
F	15-64 years	Other	2023	stool	No Growth	No Growth
F	0-4 years	Emergency OPD	2023	stool	No Growth	No Growth
F	5-14 years	Emergency OPD	2023	stool	No Growth	No Growth
M	15-64 years	Emergency OPD	2023	stool	No Growth	No Growth
M	0-4 years	Emergency OPD	2023	stool	Vibrio cholerae	Gram-negative bacteria	R	NA	NT	S	S	NT	NT	NA	R	NT	S	NA	R	NT	S	NT	NA
F	15-64 years	Emergency OPD	2023	stool	Vibrio cholerae	Gram-negative bacteria	R	NA	NT	S	S	NT	NT	NA	R	NT	S	NA	R	NT	S	NT	NA
M	15-64 years	Emergency OPD	2023	stool	Vibrio cholerae	Gram-negative bacteria	R	NA	NT	S	S	NT	NT	NA	R	NT	S	NA	R	NT	S	NT	NA
F	15-64 years	Emergency OPD	2023	stool	Vibrio cholerae	Gram-negative bacteria	R	NA	NT	S	S	NT	NT	NA	R	NT	S	NA	R	NT	S	NT	NA
F	5-14 years	Emergency OPD	2023	stool	Vibrio cholerae	Gram-negative bacteria	R	NA	NT	S	S	NT	NT	NA	R	NT	S	NA	R	NT	S	NT	NA
F	15-64 years	Emergency OPD	2023	stool	Vibrio cholerae	Gram-negative bacteria	R	NA	NT	S	S	NT	NT	NA	R	NT	S	NA	R	NT	S	NT	NA
F	>=65 years	Emergency OPD	2023	stool	Vibrio cholerae	Gram-negative bacteria	R	NA	NT	S	S	NT	NT	NA	R	NT	S	NA	R	NT	S	NT	NA
M	15-64 years	Emergency OPD	2023	stool	Vibrio cholerae	Gram-negative bacteria	R	NA	NT	NT	NT	NT	NT	NA	R	NT	S	NA	R	NT	S	NT	NA
M	15-64 years	Emergency OPD	2023	stool	Vibrio cholerae	Gram-negative bacteria	R	NA	NT	NT	NT	NT	NT	NA	R	NT	S	NA	R	NT	S	NT	NA
F	15-64 years	Emergency OPD	2023	stool	No Growth	No Growth
F	15-64 years	Emergency OPD	2023	stool	No Growth	No Growth
M	15-64 years	Emergency OPD	2023	stool	No Growth	No Growth
M	15-64 years	Emergency OPD	2023	stool	No Growth	No Growth
M	15-64 years	Emergency OPD	2023	stool	No Growth	No Growth
M	15-64 years	Inpatient Ward	2023	stool	No Growth	No Growth
M	15-64 years	Inpatient Ward	2023	stool	Vibrio cholerae	Gram-negative bacteria	R	NA	NT	S	S	NT	NT	NA	R	NT	S	NA	R	NT	S	NT	NA
M	15-64 years	Inpatient Ward	2023	stool	No Growth	No Growth
F	5-14 years	Emergency OPD	2023	stool	No Growth	No Growth
F	15-64 years	Emergency OPD	2023	stool	Vibrio cholerae	Gram-negative bacteria	R	NA	NT	R	S	NT	NT	NA	R	NT	S	NA	R	NT	S	NT	NA
F	15-64 years	Emergency OPD	2023	stool	Vibrio cholerae	Gram-negative bacteria	R	NA	NT	R	S	NT	NT	NA	R	NT	S	NA	R	NT	S	NT	NA
M	15-64 years	Emergency OPD	2023	stool	No Growth	No Growth
M	15-64 years	Inpatient Ward	2023	stool	Vibrio cholerae	Gram-negative bacteria	R	NA	NT	S	S	NT	NT	NA	R	NT	S	NA	R	NT	S	NT	NA
M	15-64 years	Other	2023	stool	Vibrio cholerae	Gram-negative bacteria	R	NA	NT	S	S	NT	NT	NA	R	NT	S	NA	R	NT	S	NT	NA
F	15-64 years	Inpatient Ward	2023	stool	No Growth	No Growth
F	15-64 years	Inpatient Ward	2023	stool	No Growth	No Growth
M	15-64 years	Other	2023	stool	No Growth	No Growth
F	15-64 years	Emergency OPD	2023	stool	No Growth	No Growth
F	15-64 years	Emergency OPD	2023	stool	Vibrio cholerae	Gram-negative bacteria	R	NA	NT	NT	S	NT	NT	NA	R	NT	S	NA	R	NT	S	NT	NA
F	15-64 years	Emergency OPD	2023	stool	No Growth	No Growth
F	15-64 years	Emergency OPD	2023	stool	Vibrio cholerae	Gram-negative bacteria	R	NA	NT	NT	S	NT	NT	NA	R	NT	S	NA	R	NT	S	NT	NA
F	15-64 years	Emergency OPD	2023	stool	Vibrio cholerae	Gram-negative bacteria	R	NA	NT	S	S	NT	NT	NA	R	NT	S	NA	R	NT	S	NT	NA
F	15-64 years	Emergency OPD	2023	stool	No Growth	No Growth
F	15-64 years	Inpatient Ward	2023	stool	Vibrio cholerae	Gram-negative bacteria	R	NA	NT	S	S	NT	NT	NA	R	NT	S	NA	R	NT	S	NT	NA
M	15-64 years	Inpatient Ward	2023	stool	No Growth	No Growth
M	15-64 years	Emergency OPD	2023	stool	Vibrio cholerae	Gram-negative bacteria	R	NA	NT	S	S	NT	NT	NA	R	NT	S	NA	R	NT	S	NT	NA
M	5-14 years	Emergency OPD	2023	stool	No Growth	No Growth
M	15-64 years	Emergency OPD	2023	stool	No Growth	No Growth
M	15-64 years	Emergency OPD	2023	stool	Vibrio cholerae	Gram-negative bacteria	R	NA	NT	S	S	NT	NT	NA	R	NT	S	NA	R	NT	S	NT	NA
F	15-64 years	Emergency OPD	2023	stool	Vibrio cholerae	Gram-negative bacteria	R	NA	NT	S	S	NT	NT	NA	R	NT	S	NA	R	NT	S	NT	NA
M	5-14 years	Emergency OPD	2023	stool	Vibrio cholerae	Gram-negative bacteria	R	NA	NT	S	S	NT	NT	NA	R	NT	S	NA	R	NT	S	NT	NA
F	15-64 years	Inpatient Ward	2023	stool	Vibrio cholerae	Gram-negative bacteria	R	NA	NT	S	S	NT	NT	NA	R	NT	S	NA	R	NT	S	NT	NA
M	15-64 years	Inpatient Ward	2023	stool	No Growth	No Growth
M	>=65 years	Other	2023	stool	No Growth	No Growth
M	0-4 years	Emergency OPD	2023	stool	No Growth	No Growth
F	15-64 years	Emergency OPD	2023	stool	Vibrio cholerae	Gram-negative bacteria	R	NA	NT	S	S	NT	NT	NA	R	NT	S	NA	R	NT	S	NT	NA
F	5-14 years	Emergency OPD	2023	stool	Vibrio cholerae	Gram-negative bacteria	R	NA	NT	S	S	NT	NT	NA	R	NT	S	NA	R	NT	S	NT	NA
M	15-64 years	Emergency OPD	2023	stool	Vibrio cholerae	Gram-negative bacteria	R	NA	NT	S	S	NT	NT	NA	R	NT	S	NA	R	NT	S	NT	NA
F	15-64 years	Emergency OPD	2023	stool	Vibrio cholerae	Gram-negative bacteria	R	NA	NT	S	S	NT	NT	NA	R	NT	S	NA	R	NT	S	NT	NA
M	15-64 years	Emergency OPD	2023	stool	Vibrio cholerae	Gram-negative bacteria	R	NA	NT	S	S	NT	NT	NA	R	NT	S	NA	R	NT	S	NT	NA
M	15-64 years	Emergency OPD	2023	stool	Vibrio cholerae	Gram-negative bacteria	R	NA	NT	S	S	NT	NT	NA	R	NT	S	NA	R	NT	S	NT	NA
M	15-64 years	Emergency OPD	2023	stool	Vibrio cholerae	Gram-negative bacteria	R	NA	NT	S	S	NT	NT	NA	R	NT	S	NA	R	NT	S	NT	NA
M	15-64 years	Emergency OPD	2023	stool	Vibrio cholerae	Gram-negative bacteria	R	NA	NT	S	S	NT	NT	NA	R	NT	S	NA	R	NT	S	NT	NA
M	15-64 years	Emergency OPD	2023	stool	Vibrio cholerae	Gram-negative bacteria	R	NA	NT	S	S	NT	NT	NA	R	NT	S	NA	R	NT	S	NT	NA
M	15-64 years	Emergency OPD	2023	stool	Vibrio cholerae	Gram-negative bacteria	R	NA	NT	S	S	NT	NT	NA	R	NT	S	NA	R	NT	S	NT	NA
M	>=65 years	Emergency OPD	2023	stool	Vibrio cholerae	Gram-negative bacteria	R	NA	NT	S	S	NT	NT	NA	R	NT	S	NA	R	NT	S	NT	NA
F	15-64 years	Emergency OPD	2023	stool	Vibrio cholerae	Gram-negative bacteria	R	NA	NT	S	S	NT	NT	NA	R	NT	S	NA	R	NT	S	NT	NA
M	15-64 years	Emergency OPD	2023	stool	Vibrio cholerae	Gram-negative bacteria	R	NA	NT	S	S	NT	NT	NA	R	NT	S	NA	R	NT	S	NT	NA
F	5-14 years	Emergency OPD	2023	stool	Vibrio cholerae	Gram-negative bacteria	R	NA	NT	S	S	NT	NT	NA	R	NT	S	NA	R	NT	S	NT	NA
F	5-14 years	Emergency OPD	2023	stool	No Growth	No Growth
M	15-64 years	Emergency OPD	2023	stool	No Growth	No Growth
M	15-64 years	Emergency OPD	2023	stool	Vibrio cholerae	Gram-negative bacteria	R	NA	NT	S	S	NT	NT	NA	R	NT	S	NA	R	NT	S	NT	NA
M	15-64 years	Inpatient Ward	2023	stool	Vibrio cholerae	Gram-negative bacteria	R	NA	NT	S	S	NT	NT	NA	R	NT	S	NA	R	NT	S	NT	NA
M	15-64 years	Emergency OPD	2023	stool	Vibrio cholerae	Gram-negative bacteria	R	NA	NT	S	S	NT	NT	NA	R	NT	S	NA	R	NT	S	NT	NA
F	15-64 years	Emergency OPD	2023	stool	Vibrio cholerae	Gram-negative bacteria	R	NA	NT	S	S	NT	NT	NA	R	NT	S	NA	R	NT	S	NT	NA
M	15-64 years	Emergency OPD	2023	stool	Vibrio cholerae	Gram-negative bacteria	R	NA	NT	S	S	NT	NT	NA	R	NT	S	NA	R	NT	S	NT	NA
M	15-64 years	Emergency OPD	2023	stool	Vibrio cholerae	Gram-negative bacteria	R	NA	NT	S	S	NT	NT	NA	R	NT	S	NA	R	NT	S	NT	NA
M	5-14 years	Emergency OPD	2023	stool	Vibrio cholerae	Gram-negative bacteria	R	NA	NT	S	S	NT	NT	NA	R	NT	S	NA	R	NT	S	NT	NA
F	5-14 years	Emergency OPD	2023	stool	No Growth	No Growth
M	5-14 years	Emergency OPD	2023	stool	No Growth	No Growth
F	>=65 years	Emergency OPD	2023	stool	Vibrio cholerae	Gram-negative bacteria	R	NA	NT	S	S	NT	NT	NA	R	NT	S	NA	R	NT	S	NT	NA
F	15-64 years	Emergency OPD	2023	stool	Vibrio cholerae	Gram-negative bacteria	R	NA	NT	S	S	NT	NT	NA	R	NT	S	NA	R	NT	S	NT	NA
F	15-64 years	Emergency OPD	2023	stool	Vibrio cholerae	Gram-negative bacteria	R	NA	NT	S	S	NT	NT	NA	R	NT	S	NA	R	NT	S	NT	NA
F	>=65 years	Emergency OPD	2023	stool	Vibrio cholerae	Gram-negative bacteria	R	NA	NT	S	S	NT	NT	NA	R	NT	S	NA	R	NT	S	NT	NA
F	>=65 years	Emergency OPD	2023	stool	Vibrio cholerae	Gram-negative bacteria	R	NA	NT	S	S	NT	NT	NA	R	NT	S	NA	R	NT	S	NT	NA
F	>=65 years	Emergency OPD	2023	stool	Vibrio cholerae	Gram-negative bacteria	R	NA	NT	S	S	NT	NT	NA	R	NT	S	NA	R	NT	S	NT	NA
F	15-64 years	Emergency OPD	2023	stool	Vibrio cholerae	Gram-negative bacteria	R	NA	NT	S	S	NT	NT	NA	R	NT	S	NA	R	NT	S	NT	NA
M	15-64 years	Medical OPD	2023	wound	Escherichia coli	Gram-negative bacteria	R	NA	R	R	R	R	NT	NA	S	R	35	NA	NA	NT	NT	R	NA
F	15-64 years	Emergency OPD	2023	urine	No Growth	No Growth
F	15-64 years	Emergency OPD	2023	urine	Escherichia coli	Gram-negative bacteria	R	NA	S	S	S	S	NT	NA	S	R	NT	NA	NA	S	R	S	NA
M	15-64 years	Emergency OPD	2023	urine	No Growth	No Growth
M	15-64 years	Emergency OPD	2023	wound	Klebsiella Species	Gram-negative bacteria	NA	NA	R	R	R	R	NT	NA	R	R	NT	NA	NA	NT	NT	R	NA
F	15-64 years	Medical OPD	2023	urine	Escherichia coli	Gram-negative bacteria	R	NA	S	S	S	S	NT	NA	R	R	NT	NA	NA	S	NT	R	NA
M	15-64 years	Emergency OPD	2023	urine	No Growth	No Growth
M	15-64 years	Medical OPD	2023	wound	Escherichia coli	Gram-negative bacteria	R	NA	R	R	R	R	NT	NA	R	R	S	NA	NA	NT	NT	NT	NA
M	15-64 years	Medical OPD	2023	urine	No Growth	No Growth
F	15-64 years	Medical OPD	2023	urine	No Growth	No Growth
M	15-64 years	Medical OPD	2023	stool	No Growth	No Growth
M	15-64 years	Medical OPD	2023	urine	Escherichia coli	Gram-negative bacteria	R	NA	R	R	R	S	NT	NA	S	R	NT	NA	NA	S	R	R	NA
F	15-64 years	Medical OPD	2023	wound	No Growth	No Growth
F	15-64 years	Emergency OPD	2023	urine	No Growth	No Growth
M	15-64 years	Medical OPD	2023	urine	Escherichia coli	Gram-negative bacteria	R	NA	R	NT	R	S	NT	NA	S	NT	NT	NA	NA	S	S	R	NA
F	15-64 years	Emergency OPD	2023	stool	No Growth	No Growth
M	15-64 years	Medical OPD	2023	urine	Pseudomonas aeruginosa	Gram-negative bacteria	NA	NA	R	NA	R	NT	NT	NA	NA	NA	NA	NA	NA	NT	NA	R	NA
M	15-64 years	Medical OPD	2023	urine	Staphylococcus aureus	Gram-positive bacteria	NA	R	NA	NA	R	R	NA	R	R	NA	NT	NT	NT	S	R	NT	NA
F	15-64 years	Emergency OPD	2023	urine	No Growth	No Growth
M	15-64 years	Emergency OPD	2023	wound	No Growth	No Growth
M	15-64 years	Medical OPD	2023	urine	No Growth	No Growth
F	5-14 years	Medical OPD	2023	urine	No Growth	No Growth
F	15-64 years	Medical OPD	2023	urine	No Growth	No Growth
M	15-64 years	Medical OPD	2023	wound	No Growth	No Growth
M	15-64 years	Medical OPD	2023	blood	No Growth	No Growth
F	15-64 years	Medical OPD	2023	urine	No Growth	No Growth
M	15-64 years	Medical OPD	2023	urine	No Growth	No Growth
M	15-64 years	Medical OPD	2023	urine	Pseudomonas aeruginosa	Gram-negative bacteria	NA	NA	R	NA	R	NT	NT	NA	NA	NA	NA	NA	NA	NT	NA	R	NA
F	15-64 years	Medical OPD	2023	urine	No Growth	No Growth
M	15-64 years	Emergency OPD	2023	wound	Klebsiella Species	Gram-negative bacteria	NA	NA	S	NT	S	S	NT	NA	S	R	S	NA	NA	NT	NT	R	NA
M	15-64 years	Medical OPD	2023	urine	No Growth	No Growth
M	0-4 years	Emergency OPD	2023	blood	CoNS	Gram-positive bacteria	NA	NT	NA	NA	NT	S	NA	S	NT	NA	NA	NA	NT	NA	NA	NT	NA
F	15-64 years	Medical OPD	2023	blood	No Growth	No Growth
F	15-64 years	Emergency OPD	2024	stool	Vibrio cholerae	Gram-negative bacteria	NT	NA	NT	NT	NT	NT	NT	NA	NT	NT	NT	NA	NT	NT	NT	NT	NA
M	15-64 years	Medical OPD	2024	wound	Escherichia coli	Gram-negative bacteria	R	NA	S	R	NT	R	S	NA	R	R	R	NA	NA	NT	NT	R	NA
M	15-64 years	Medical OPD	2024	wound	Pseudomonas aeruginosa	Gram-negative bacteria	NA	NA	S	NA	S	NT	S	NA	NA	NA	NA	NA	NA	NT	NA	NT	NA
M	15-64 years	Emergency OPD	2024	blood	No Growth	No Growth
M	15-64 years	Medical OPD	2024	urine	No Growth	No Growth
F	0-4 years	Medical OPD	2024	blood	No Growth	No Growth
M	15-64 years	Medical OPD	2024	blood	No Growth	No Growth
M	5-14 years	Medical OPD	2024	blood	No Growth	No Growth
M	5-14 years	Medical OPD	2024	urine	No Growth	No Growth
F	15-64 years	Medical OPD	2024	stool	Vibrio cholerae	Gram-negative bacteria	NT	NA	NT	NT	NT	NT	NT	NA	NT	NT	NT	NA	NT	NT	NT	NT	NA
M	0-4 years	Medical OPD	2024	urine	No Growth	No Growth
M	15-64 years	Medical OPD	2024	stool	Vibrio cholerae	Gram-negative bacteria	NT	NA	NT	NT	NT	NT	NT	NA	NT	NT	NT	NA	NT	NT	NT	NT	NA
M	5-14 years	Medical OPD	2024	blood	No Growth	No Growth
F	0-4 years	Emergency OPD	2024	stool	No Growth	No Growth
M	15-64 years	Emergency OPD	2024	urine	No Growth	No Growth
M	15-64 years	Emergency OPD	2024	urine	No Growth	No Growth
M	0-4 years	Medical OPD	2024	blood	Escherichia coli	Gram-negative bacteria	R	NA	R	R	R	R	S	NA	R	R	R	NA	NA	NT	NT	S	NA
M	15-64 years	Emergency OPD	2024	Genital/Ureteral	No Growth	No Growth
F	0-4 years	Medical OPD	2024	blood	No Growth	No Growth
F	5-14 years	Medical OPD	2024	blood	No Growth	No Growth
F	0-4 years	Medical OPD	2024	blood	No Growth	No Growth
F	15-64 years	Medical OPD	2024	urine	No Growth	No Growth
M	5-14 years	Medical OPD	2024	blood	No Growth	No Growth
M	0-4 years	Medical OPD	2024	blood	No Growth	No Growth
M	15-64 years	Medical OPD	2024	stool	No Growth	No Growth
M	5-14 years	Medical OPD	2024	wound	Escherichia coli	Gram-negative bacteria	R	NA	R	R	NT	S	S	NA	NT	R	S	NA	NA	NT	NT	S	NA
F	0-4 years	Medical OPD	2024	blood	No Growth	No Growth
M	15-64 years	Medical OPD	2024	blood	No Growth	No Growth
M	>=65 years	Medical OPD	2024	blood	No Growth	No Growth
M	0-4 years	Medical OPD	2024	stool	No Growth	No Growth
M	15-64 years	Emergency OPD	2024	wound	No Growth	No Growth
M	15-64 years	Medical OPD	2024	urine	No Growth	No Growth
M	0-4 years	Medical OPD	2024	wound	No Growth	No Growth
M	15-64 years	Medical OPD	2024	blood	No Growth	No Growth
M	0-4 years	Medical OPD	2024	blood	Staphylococcus aureus	Gram-positive bacteria	NA	S	NA	NA	NT	R	NA	R	NT	NA	NT	S	S	NT	NT	NT	NA
M	0-4 years	Medical OPD	2024	blood	Streptococcus viridians	Gram-positive bacteria	NA	NA	NA	NA	NA	NA	NA	NA	NA	NA	NA	NA	NA	NA	NA	NA	R
F	15-64 years	Medical OPD	2024	blood	Others (Providencia species,Serratia marcescens and Haemophilus ducreyi)	Gram-negative bacteria	NT	NA	S	NT	S	S	S	NA	R	R	NT	NA	NA	NT	NT	S	NA
M	15-64 years	Medical OPD	2024	blood	No Growth	No Growth
M	15-64 years	Medical OPD	2024	blood	No Growth	No Growth
M	15-64 years	Emergency OPD	2024	wound	No Growth	No Growth
F	5-14 years	Medical OPD	2024	blood	No Growth	No Growth
F	15-64 years	Medical OPD	2024	wound	Staphylococcus aureus	Gram-positive bacteria	NA	R	NA	NA	NT	S	NA	R	NT	NA	NT	R	S	NT	NT	NT	NA
F	15-64 years	Medical OPD	2024	blood	No Growth	No Growth
F	15-64 years	Medical OPD	2024	urine	No Growth	No Growth
F	15-64 years	Emergency OPD	2024	urine	No Growth	No Growth
F	0-4 years	Medical OPD	2024	blood	No Growth	No Growth
M	0-4 years	Medical OPD	2024	blood	No Growth	No Growth
M	5-14 years	Medical OPD	2024	blood	No Growth	No Growth
M	15-64 years	Medical OPD	2024	wound	Escherichia coli	Gram-negative bacteria	R	NA	S	R	S	S	S	NA	NT	R	S	NA	NA	NT	NT	S	NA
M	15-64 years	Medical OPD	2024	blood	No Growth	No Growth
F	0-4 years	Medical OPD	2024	blood	Staphylococcus aureus	Gram-positive bacteria	NA	NT	NA	NA	S	S	NA	R	NT	NA	S	S	R	NT	NT	NT	NA
F	15-64 years	Medical OPD	2024	blood	No Growth	No Growth
M	>=65 years	Medical OPD	2024	blood	No Growth	No Growth
F	15-64 years	Medical OPD	2024	blood	Enterococcus sp.	Gram-positive bacteria	NT	NA	NA	NA	NT	NA	NA	S	NA	NA	S	NA	NA	NA	NA	NA	R
F	>=65 years	Medical OPD	2024	urine	No Growth	No Growth
M	0-4 years	Medical OPD	2024	blood	Klebsiella Species	Gram-negative bacteria	NA	NA	R	R	R	NT	S	NA	R	R	NT	NA	NA	R	NT	NT	NA
M	15-64 years	Emergency OPD	2024	wound	Pseudomonas aeruginosa	Gram-negative bacteria	NA	NA	S	NA	S	NT	NT	NA	NA	NA	NA	NA	NA	NT	NA	S	NA
F	>=65 years	Medical OPD	2024	stool	Vibrio cholerae	Gram-negative bacteria	NT	NA	NT	NT	NT	NT	NT	NA	NT	NT	NT	NA	NT	NT	NT	NT	NA
F	15-64 years	Medical OPD	2024	stool	Vibrio cholerae	Gram-negative bacteria	NT	NA	NT	NT	NT	NT	NT	NA	NT	NT	NT	NA	NT	NT	NT	NT	NA
F	0-4 years	Medical OPD	2024	blood	Klebsiella Species	Gram-negative bacteria	NA	NA	S	S	S	S	NT	NA	S	R	S	NA	NA	NT	NT	S	NA
M	>=65 years	Medical OPD	2024	blood	Others (Providencia species,Serratia marcescens and Haemophilus ducreyi)	Gram-negative bacteria	S	NA	S	S	R	S	NT	NA	S	R	S	NA	NA	NT	S	S	NA
M	5-14 years	Medical OPD	2024	wound	No Growth	No Growth
F	15-64 years	Medical OPD	2024	stool	Vibrio cholerae	Gram-negative bacteria	NT	NA	NT	NT	NT	NT	NT	NA	NT	NT	NT	NA	NT	NT	NT	NT	NA
M	0-4 years	Medical OPD	2024	blood	No Growth	No Growth
F	15-64 years	Medical OPD	2024	stool	Vibrio cholerae	Gram-negative bacteria	NT	NA	NT	NT	NT	NT	NT	NA	NT	NT	NT	NA	NT	NT	NT	NT	NA
F	15-64 years	Medical OPD	2022	urine	Escherichia coli	Gram-negative bacteria	R	NA	R	R	R	S	S	NA	R	R	NT	NA	NA	S	NT	R	NA
M	15-64 years	Medical OPD	2022	wound	Escherichia coli	Gram-negative bacteria	R	NA	R	R	R	R	S	NA	R	R	NT	NA	NA	NT	NT	R	NA
F	15-64 years	Medical OPD	2022	urine	No Growth	No Growth
M	15-64 years	Medical OPD	2022	urine	No Growth	No Growth
M	15-64 years	Medical OPD	2022	wound	Proteus Species	Gram-negative bacteria	R	NA	NT	S	R	R	S	NA	R	R	R	NA	NA	NT	NT	NT	NA
M	15-64 years	Medical OPD	2022	wound	Pseudomonas aeruginosa	Gram-negative bacteria	NA	NA	NT	NA	R	NT	R	NA	NA	NA	NA	NA	NA	NT	NA	R	NA
M	15-64 years	Medical OPD	2022	wound	Klebsiella Species	Gram-negative bacteria	NA	NA	NT	S	R	S	S	NA	S	R	S	NA	NA	NT	NT	R	NA
M	15-64 years	Medical OPD	2022	wound	Klebsiella Species	Gram-negative bacteria	NA	NA	R	R	R	R	R	NA	R	R	S	NA	NA	NT	NT	R	NA
M	15-64 years	Medical OPD	2022	wound	Escherichia coli	Gram-negative bacteria	R	NA	NT	R	R	S	S	NA	S	R	S	NA	NA	NT	NT	R	NA
F	15-64 years	Medical OPD	2022	Discharge (ear/eye)	No Growth	No Growth
M	15-64 years	Medical OPD	2022	urine	No Growth	No Growth
F	15-64 years	Medical OPD	2022	urine	No Growth	No Growth
F	15-64 years	Medical OPD	2022	urine	No Growth	No Growth
M	15-64 years	Medical OPD	2022	urine	No Growth	No Growth
F	15-64 years	Medical OPD	2022	urine	Escherichia coli	Gram-negative bacteria	R	NA	R	R	NT	S	S	NA	S	NT	NT	NA	NA	S	S	S	NA
F	15-64 years	Medical OPD	2022	Cerebrospinal fluid	Pseudomonas aeruginosa	Gram-negative bacteria	NA	NA	R	NA	R	NT	R	NA	NA	NA	NA	NA	NA	NT	NA	S	NA
F	5-14 years	Medical OPD	2022	blood	No Growth	No Growth
M	15-64 years	Medical OPD	2022	urine	No Growth	No Growth
F	15-64 years	Medical OPD	2022	urine	No Growth	No Growth
F	15-64 years	Medical OPD	2022	urine	No Growth	No Growth
F	15-64 years	Medical OPD	2022	urine	No Growth	No Growth
F	15-64 years	Medical OPD	2022	wound	Proteus Species	Gram-negative bacteria	R	NA	R	R	R	R	R	NA	R	NT	NT	NA	NA	NT	NT	R	NA
M	5-14 years	Medical OPD	2022	wound	Staphylococcus aureus	Gram-positive bacteria	NA	NT	NA	NA	S	S	NA	R	S	NA	NT	NT	S	NT	S	NT	NA
F	15-64 years	Medical OPD	2022	urine	No Growth	No Growth
M	15-64 years	Medical OPD	2022	wound	Escherichia coli	Gram-negative bacteria	R	NA	R	S	S	NT	S	NA	S	NT	NT	NA	NA	NT	NT	R	NA
M	15-64 years	Medical OPD	2022	wound	Proteus Species	Gram-negative bacteria	R	NA	R	S	R	NT	S	NA	R	NT	NT	NA	NA	NT	NT	R	NA
M	15-64 years	Medical OPD	2022	Genital/Ureteral	Pseudomonas aeruginosa	Gram-negative bacteria	NA	NA	S	NA	S	NT	S	NA	NA	NA	NA	NA	NA	NT	NA	S	NA
M	15-64 years	Medical OPD	2022	wound	Escherichia coli	Gram-negative bacteria	R	NA	S	S	S	NT	S	NA	NT	NT	NT	NA	NA	NT	NT	S	NA
F	15-64 years	Medical OPD	2022	urine	No Growth	No Growth
M	15-64 years	Medical OPD	2022	urine	Escherichia coli	Gram-negative bacteria	R	NA	S	S	S	R	S	NA	NT	NT	NT	NA	NA	S	NT	R	NA
F	15-64 years	Medical OPD	2022	stool	No Growth	No Growth
F	0-4 years	Medical OPD	2022	urine	Klebsiella Species	Gram-negative bacteria	NA	NA	NT	R	R	R	R	NA	R	NT	NA	NA	NA	R	S	R	NA
M	5-14 years	Medical OPD	2022	wound	No Growth	No Growth
M	15-64 years	Medical OPD	2022	blood	No Growth	No Growth
M	>=65 years	Medical OPD	2022	urine	Escherichia coli	Gram-negative bacteria	R	NA	R	R	R	S	NT	NA	R	R	NT	NA	NA	S	NT	S	NA
F	15-64 years	Medical OPD	2022	wound	No Growth	No Growth
F	15-64 years	Medical OPD	2022	urine	Escherichia coli	Gram-negative bacteria	NT	NA	S	S	S	S	NT	NA	S	R	NT	NA	NA	S	NT	NT	NA
M	15-64 years	Medical OPD	2022	urine	No Growth	No Growth
F	15-64 years	Medical OPD	2022	urine	No Growth	No Growth
M	15-64 years	Medical OPD	2022	urine	Klebsiella Species	Gram-negative bacteria	NA	NA	R	R	R	R	NT	NA	R	R	NT	NA	NA	R	NT	NT	NA
M	15-64 years	Medical OPD	2022	urine	No Growth	No Growth
M	15-64 years	Medical OPD	2022	urine	No Growth	No Growth
M	15-64 years	Medical OPD	2022	urine	Pseudomonas aeruginosa	Gram-negative bacteria	NA	NA	R	NA	R	NT	NT	NA	NA	NA	NA	NA	NA	NT	NA	R	NA
M	15-64 years	Medical OPD	2022	urine	No Growth	No Growth
F	0-4 years	Medical OPD	2023	urine	Enterobacter cloacae	Gram-negative bacteria	NA	NA	S	R	S	R	R	NA	NT	R	NT	NA	NA	S	S	R	NA
M	15-64 years	Medical OPD	2023	urine	No Growth	No Growth
F	0-4 years	Medical OPD	2023	blood	No Growth	No Growth
M	15-64 years	Medical OPD	2023	stool	No Growth	No Growth
M	0-4 years	Medical OPD	2023	stool	No Growth	No Growth
M	15-64 years	Medical OPD	2023	stool	No Growth	No Growth
M	15-64 years	Medical OPD	2023	blood	No Growth	No Growth
F	5-14 years	Medical OPD	2023	wound	Proteus Species	Gram-negative bacteria	S	NA	S	NT	S	S	S	NA	S	NT	NT	NA	NA	NT	NT	S	NA
F	15-64 years	Medical OPD	2023	urine	No Growth	No Growth
M	15-64 years	Medical OPD	2023	urine	No Growth	No Growth
M	15-64 years	Medical OPD	2023	urine	No Growth	No Growth
M	0-4 years	Medical OPD	2023	urine	Staphylococcus aureus	Gram-positive bacteria	NA	R	NA	NA	NT	R	NA	R	NT	NA	NT	S	NT	NT	R	NT	NA
F	5-14 years	Medical OPD	2023	wound	No Growth	No Growth
M	15-64 years	Medical OPD	2023	Discharge (ear/eye)	No Growth	No Growth
M	15-64 years	Medical OPD	2023	urine	Klebsiella Species	Gram-negative bacteria	NA	NA	NT	R	R	S	NT	NA	NT	NT	NA	NA	NA	R	NT	R	NA
M	>=65 years	Medical OPD	2023	urine	No Growth	No Growth
F	15-64 years	Medical OPD	2023	urine	No Growth	No Growth
M	15-64 years	Medical OPD	2023	wound	No Growth	No Growth
F	0-4 years	Medical OPD	2023	blood	Klebsiella Species	Gram-negative bacteria	NA	NA	R	R	R	R	NT	NA	R	R	S	NA	NA	NT	NT	NT	NA
F	0-4 years	Medical OPD	2023	blood	No Growth	No Growth
M	15-64 years	Medical OPD	2023	urine	No Growth	No Growth
M	15-64 years	Medical OPD	2023	urine	No Growth	No Growth
F	15-64 years	Medical OPD	2023	urine	No Growth	No Growth
M	15-64 years	Emergency OPD	2023	wound	No Growth	No Growth
F	15-64 years	Medical OPD	2023	stool	No Growth	No Growth
F	15-64 years	Medical OPD	2023	Genital/Ureteral	No Growth	No Growth
M	15-64 years	Medical OPD	2023	urine	Pseudomonas aeruginosa	Gram-negative bacteria	NA	NA	NT	NA	R	NT	NT	NA	NA	NA	NA	NA	NA	R	NA	S	NA
M	15-64 years	Medical OPD	2023	urine	No Growth	No Growth
F	15-64 years	Medical OPD	2023	Genital/Ureteral	No Growth	No Growth
F	15-64 years	Emergency OPD	2023	urine	No Growth	No Growth
M	15-64 years	Medical OPD	2023	urine	No Growth	No Growth
F	15-64 years	Emergency OPD	2023	wound	No Growth	No Growth
F	0-4 years	Medical OPD	2023	Cerebrospinal fluid	Klebsiella Species	Gram-negative bacteria	NA	NA	R	R	NT	R	NT	NA	NT	R	R	NA	NA	NT	NT	R	NA
M	0-4 years	Medical OPD	2023	blood	Candida albicans	Candida albicans
M	0-4 years	Medical OPD	2023	blood	Candida albicans	Candida albicans
F	15-64 years	Medical OPD	2023	urine	No Growth	No Growth
F	15-64 years	Medical OPD	2023	stool	No Growth	No Growth
M	15-64 years	Medical OPD	2023	urine	No Growth	No Growth
M	15-64 years	Medical OPD	2023	urine	No Growth	No Growth
M	15-64 years	Medical OPD	2023	blood	No Growth	No Growth
F	15-64 years	Medical OPD	2023	Genital/Ureteral	No Growth	No Growth
F	15-64 years	Medical OPD	2023	Genital/Ureteral	No Growth	No Growth
F	15-64 years	Medical OPD	2023	urine	No Growth	No Growth
M	15-64 years	Medical OPD	2023	blood	No Growth	No Growth
M	5-14 years	Inpatient Ward	2022	blood	No Growth	No Growth
M	0-4 years	Medical OPD	2022	stool	No Growth	No Growth
M	15-64 years	Medical OPD	2022	urine	No Growth	No Growth
F	5-14 years	Medical OPD	2022	stool	No Growth	No Growth
M	5-14 years	Medical OPD	2022	stool	No Growth	No Growth
M	15-64 years	Medical OPD	2022	wound	Acinetobacter baumannii	Gram-negative bacteria	NA	NA	S	R	R	R	NT	NA	NT	NA	NA	NA	NA	NA	NT	S	NA
M	15-64 years	Medical OPD	2022	urine	No Growth	No Growth
M	15-64 years	Medical OPD	2022	wound	Staphylococcus aureus	Gram-positive bacteria	NA	NT	NA	NA	S	S	NA	NT	S	NA	S	S	S	NT	R	NT	NA
M	15-64 years	Medical OPD	2022	wound	Proteus Species	Gram-negative bacteria	NT	NA	R	R	S	R	NT	NA	S	S	NT	NA	NA	NT	S	R	NA
M	15-64 years	Medical OPD	2022	wound	No Growth	No Growth
M	5-14 years	Medical OPD	2022	wound	No Growth	No Growth
M	15-64 years	Medical OPD	2022	wound	Escherichia coli	Gram-negative bacteria	R	NA	R	R	R	R	S	NA	NT	R	S	NA	NA	NT	NT	R	NA
F	>=65 years	Medical OPD	2022	urine	No Growth	No Growth
M	15-64 years	Medical OPD	2022	urine	Candida albicans	Candida albicans
M	15-64 years	Medical OPD	2022	stool	Salmonella Typhi	Gram-negative bacteria	R	NA	NT	NT	S	NA	NT	NA	R	NT	NT	NA	NA	NT	NT	NA	NA
F	15-64 years	Medical OPD	2022	stool	No Growth	No Growth
M	15-64 years	Medical OPD	2022	stool	No Growth	No Growth
F	>=65 years	Medical OPD	2022	Cerebrospinal fluid	Escherichia coli	Gram-negative bacteria	R	NA	S	NT	NT	S	S	NA	NT	R	S	NA	NA	NT	NT	NT	NA
F	15-64 years	Medical OPD	2022	Genital/Ureteral	No Growth	No Growth
F	0-4 years	Medical OPD	2022	Genital/Ureteral	No Growth	No Growth
M	15-64 years	Medical OPD	2022	urine	No Growth	No Growth
M	15-64 years	Inpatient Ward	2022	blood	No Growth	No Growth
M	15-64 years	Medical OPD	2022	urine	Klebsiella Species	Gram-negative bacteria	NA	NA	R	R	NT	R	S	NA	NT	R	NA	NA	NA	R	R	NT	NA
M	0-4 years	Medical OPD	2022	blood	Enterococcus sp.	Gram-positive bacteria	R	NA	NA	NA	S	NA	NA	S	NA	NA	NT	NA	NA	NA	NA	NA	NT
M	15-64 years	Medical OPD	2022	urine	No Growth	No Growth
M	15-64 years	Medical OPD	2022	urine	No Growth	No Growth
M	>=65 years	Inpatient Ward	2022	urine	No Growth	No Growth
M	15-64 years	Medical OPD	2022	blood	No Growth	No Growth
M	15-64 years	Medical OPD	2022	wound	No Growth	No Growth
M	15-64 years	Medical OPD	2022	blood	No Growth	No Growth
M	15-64 years	Medical OPD	2022	urine	No Growth	No Growth
M	15-64 years	Medical OPD	2022	urine	No Growth	No Growth
M	15-64 years	Medical OPD	2024	urine	No Growth	No Growth
M	15-64 years	Medical OPD	2024	stool	No Growth	No Growth
M	15-64 years	Emergency OPD	2024	stool	Vibrio cholerae	Gram-negative bacteria	NT	NA	NT	NT	NT	NT	NT	NA	NT	NT	NT	NA	NT	NT	NT	NT	NA
M	15-64 years	Medical OPD	2024	stool	Vibrio cholerae	Gram-negative bacteria	NT	NA	NT	NT	NT	NT	NT	NA	NT	NT	NT	NA	NT	NT	NT	NT	NA
M	15-64 years	Medical OPD	2024	stool	No Growth	No Growth
M	15-64 years	Emergency OPD	2024	blood	No Growth	No Growth
M	15-64 years	Emergency OPD	2024	urine	Klebsiella Species	Gram-negative bacteria	NA	NA	R	R	R	S	S	NA	R	R	NT	NA	NA	R	NT	S	NA
F	15-64 years	Emergency OPD	2024	urine	No Growth	No Growth
M	15-64 years	Medical OPD	2024	blood	CoNS	Gram-positive bacteria	NA	NT	NA	NA	NT	NT	NA	NT	NT	NA	NA	NA	NT	NA	NA	NT	NA
M	15-64 years	Medical OPD	2024	wound	Enterobacter cloacae	Gram-negative bacteria	NA	NA	R	R	R	S	S	NA	R	R	R	NA	NA	S	NT	NT	NA
M	15-64 years	Medical OPD	2024	stool	Vibrio cholerae	Gram-negative bacteria	NT	NA	NT	NT	NT	NT	NT	NA	NT	NT	NT	NA	NT	NT	NT	NT	NA
M	15-64 years	Medical OPD	2024	stool	Vibrio cholerae	Gram-negative bacteria	NT	NA	NT	NT	NT	NT	NT	NA	NT	NT	NT	NA	NT	NT	NT	NT	NA
F	15-64 years	Medical OPD	2024	urine	No Growth	No Growth
M	15-64 years	Medical OPD	2024	stool	No Growth	No Growth
F	15-64 years	Medical OPD	2024	stool	Vibrio cholerae	Gram-negative bacteria	NT	NA	NT	NT	NT	NT	NT	NA	NT	NT	NT	NA	NT	NT	NT	NT	NA
F	15-64 years	Medical OPD	2024	stool	No Growth	No Growth
M	5-14 years	Medical OPD	2024	stool	Vibrio cholerae	Gram-negative bacteria	NT	NA	NT	NT	NT	NT	NT	NA	NT	NT	NT	NA	NT	NT	NT	NT	NA
M	15-64 years	Medical OPD	2024	stool	Vibrio cholerae	Gram-negative bacteria	NT	NA	NT	NT	NT	NT	NT	NA	NT	NT	NT	NA	NT	NT	NT	NT	NA
M	15-64 years	Medical OPD	2024	urine	No Growth	No Growth
M	15-64 years	Medical OPD	2024	stool	Vibrio cholerae	Gram-negative bacteria	NT	NA	NT	NT	NT	NT	NT	NA	NT	NT	NT	NA	NT	NT	NT	NT	NA
M	15-64 years	Medical OPD	2024	stool	Vibrio cholerae	Gram-negative bacteria	NT	NA	NT	NT	NT	NT	NT	NA	NT	NT	NT	NA	NT	NT	NT	NT	NA
M	>=65 years	Medical OPD	2024	stool	Vibrio cholerae	Gram-negative bacteria	NT	NA	NT	NT	NT	NT	NT	NA	NT	NT	NT	NA	NT	NT	NT	NT	NA
F	15-64 years	Medical OPD	2024	stool	Vibrio cholerae	Gram-negative bacteria	NT	NA	NT	NT	NT	NT	NT	NA	NT	NT	NT	NA	NT	NT	NT	NT	NA
F	15-64 years	Medical OPD	2024	stool	Vibrio cholerae	Gram-negative bacteria	NT	NA	NT	NT	NT	NT	NT	NA	NT	NT	NT	NA	NT	NT	NT	NT	NA
F	15-64 years	Medical OPD	2024	stool	Vibrio cholerae	Gram-negative bacteria	NT	NA	NT	NT	NT	NT	NT	NA	NT	NT	NT	NA	NT	NT	NT	NT	NA
F	15-64 years	Medical OPD	2024	blood	No Growth	No Growth
F	15-64 years	Medical OPD	2024	stool	Vibrio cholerae	Gram-negative bacteria	NT	NA	NT	NT	NT	NT	NT	NA	NT	NT	NT	NA	NT	NT	NT	NT	NA
F	15-64 years	Medical OPD	2024	stool	Vibrio cholerae	Gram-negative bacteria	NT	NA	NT	NT	NT	NT	NT	NA	NT	NT	NT	NA	NT	NT	NT	NT	NA
M	5-14 years	Medical OPD	2024	stool	Vibrio cholerae	Gram-negative bacteria	NT	NA	NT	NT	NT	NT	NT	NA	NT	NT	NT	NA	NT	NT	NT	NT	NA
F	15-64 years	Medical OPD	2024	stool	Vibrio cholerae	Gram-negative bacteria	NT	NA	NT	NT	NT	NT	NT	NA	NT	NT	NT	NA	NT	NT	NT	NT	NA
M	15-64 years	Medical OPD	2024	stool	Vibrio cholerae	Gram-negative bacteria	NT	NA	NT	NT	NT	NT	NT	NA	NT	NT	NT	NA	NT	NT	NT	NT	NA
M	15-64 years	Medical OPD	2024	stool	Vibrio cholerae	Gram-negative bacteria	NT	NA	NT	NT	NT	NT	NT	NA	NT	NT	NT	NA	NT	NT	NT	NT	NA
M	15-64 years	Medical OPD	2024	stool	Vibrio cholerae	Gram-negative bacteria	NT	NA	NT	NT	NT	NT	NT	NA	NT	NT	NT	NA	NT	NT	NT	NT	NA
F	15-64 years	Medical OPD	2024	stool	Vibrio cholerae	Gram-negative bacteria	NT	NA	NT	NT	NT	NT	NT	NA	NT	NT	NT	NA	NT	NT	NT	NT	NA
M	15-64 years	Medical OPD	2024	stool	Vibrio cholerae	Gram-negative bacteria	NT	NA	NT	NT	NT	NT	NT	NA	NT	NT	NT	NA	NT	NT	NT	NT	NA
M	15-64 years	Medical OPD	2024	stool	Vibrio cholerae	Gram-negative bacteria	NT	NA	NT	NT	NT	NT	NT	NA	NT	NT	NT	NA	NT	NT	NT	NT	NA
M	15-64 years	Emergency OPD	2024	stool	Vibrio cholerae	Gram-negative bacteria	NT	NA	NT	NT	NT	NT	NT	NA	NT	NT	NT	NA	NT	NT	NT	NT	NA
M	15-64 years	Emergency OPD	2024	stool	Vibrio cholerae	Gram-negative bacteria	NT	NA	NT	NT	NT	NT	NT	NA	NT	NT	NT	NA	NT	NT	NT	NT	NA
M	15-64 years	Emergency OPD	2024	stool	Vibrio cholerae	Gram-negative bacteria	NT	NA	NT	NT	NT	NT	NT	NA	NT	NT	NT	NA	NT	NT	NT	NT	NA
M	15-64 years	Emergency OPD	2024	stool	Vibrio cholerae	Gram-negative bacteria	NT	NA	NT	NT	NT	NT	NT	NA	NT	NT	NT	NA	NT	NT	NT	NT	NA
M	15-64 years	Medical OPD	2024	stool	No Growth	No Growth
F	15-64 years	Medical OPD	2024	blood	No Growth	No Growth
F	15-64 years	Medical OPD	2024	stool	Vibrio cholerae	Gram-negative bacteria	NT	NA	NT	NT	NT	NT	NT	NA	NT	NT	NT	NA	NT	NT	NT	NT	NA
M	15-64 years	Medical OPD	2024	stool	Vibrio cholerae	Gram-negative bacteria	NT	NA	NT	NT	NT	NT	NT	NA	NT	NT	NT	NA	NT	NT	NT	NT	NA
F	>=65 years	Medical OPD	2024	stool	Vibrio cholerae	Gram-negative bacteria	NT	NA	NT	NT	NT	NT	NT	NA	NT	NT	NT	NA	NT	NT	NT	NT	NA
M	15-64 years	Emergency OPD	2024	stool	No Growth	No Growth
M	15-64 years	Medical OPD	2024	stool	No Growth	No Growth
F	15-64 years	Medical OPD	2024	stool	No Growth	No Growth
M	15-64 years	Medical OPD	2024	stool	No Growth	No Growth
M	15-64 years	Emergency OPD	2024	stool	Vibrio cholerae	Gram-negative bacteria	NT	NA	NT	NT	NT	NT	NT	NA	NT	NT	NT	NA	NT	NT	NT	NT	NA
M	15-64 years	Emergency OPD	2024	stool	Vibrio cholerae	Gram-negative bacteria	NT	NA	NT	NT	NT	NT	NT	NA	NT	NT	NT	NA	NT	NT	NT	NT	NA
M	15-64 years	Emergency OPD	2024	stool	Vibrio cholerae	Gram-negative bacteria	NT	NA	NT	NT	NT	NT	NT	NA	NT	NT	NT	NA	NT	NT	NT	NT	NA
M	15-64 years	Emergency OPD	2024	stool	Vibrio cholerae	Gram-negative bacteria	NT	NA	NT	NT	NT	NT	NT	NA	NT	NT	NT	NA	NT	NT	NT	NT	NA
M	15-64 years	Emergency OPD	2024	stool	Vibrio cholerae	Gram-negative bacteria	NT	NA	NT	NT	NT	NT	NT	NA	NT	NT	NT	NA	NT	NT	NT	NT	NA
M	15-64 years	Emergency OPD	2024	stool	Vibrio cholerae	Gram-negative bacteria	NT	NA	NT	NT	NT	NT	NT	NA	NT	NT	NT	NA	NT	NT	NT	NT	NA
F	15-64 years	Medical OPD	2024	stool	Vibrio cholerae	Gram-negative bacteria	NT	NA	NT	NT	NT	NT	NT	NA	NT	NT	NT	NA	NT	NT	NT	NT	NA
M	15-64 years	Medical OPD	2024	stool	Vibrio cholerae	Gram-negative bacteria	NT	NA	NT	NT	NT	NT	NT	NA	NT	NT	NT	NA	NT	NT	NT	NT	NA
M	15-64 years	Medical OPD	2024	stool	Vibrio cholerae	Gram-negative bacteria	NT	NA	NT	NT	NT	NT	NT	NA	NT	NT	NT	NA	NT	NT	NT	NT	NA
M	15-64 years	Medical OPD	2024	stool	Vibrio cholerae	Gram-negative bacteria	NT	NA	NT	NT	NT	NT	NT	NA	NT	NT	NT	NA	NT	NT	NT	NT	NA
F	15-64 years	Medical OPD	2024	stool	Vibrio cholerae	Gram-negative bacteria	NT	NA	NT	NT	NT	NT	NT	NA	NT	NT	NT	NA	NT	NT	NT	NT	NA
M	15-64 years	Emergency OPD	2024	stool	Vibrio cholerae	Gram-negative bacteria	NT	NA	NT	NT	NT	NT	NT	NA	NT	NT	NT	NA	NT	NT	NT	NT	NA
M	15-64 years	Medical OPD	2024	blood	CoNS	Gram-positive bacteria	NA	NT	NA	NA	NT	NT	NA	NT	NT	NA	NA	NA	NT	NA	NA	NT	NA
M	15-64 years	Medical OPD	2024	stool	Vibrio cholerae	Gram-negative bacteria	NT	NA	NT	NT	NT	NT	NT	NA	NT	NT	NT	NA	NT	NT	NT	NT	NA
M	>=65 years	Medical OPD	2024	stool	Vibrio cholerae	Gram-negative bacteria	NT	NA	NT	NT	NT	NT	NT	NA	NT	NT	NT	NA	NT	NT	NT	NT	NA
M	15-64 years	Medical OPD	2024	stool	Vibrio cholerae	Gram-negative bacteria	NT	NA	NT	NT	NT	NT	NT	NA	NT	NT	NT	NA	NT	NT	NT	NT	NA
M	>=65 years	Medical OPD	2024	stool	Vibrio cholerae	Gram-negative bacteria	NT	NA	NT	NT	NT	NT	NT	NA	NT	NT	NT	NA	NT	NT	NT	NT	NA
M	15-64 years	Medical OPD	2024	blood	No Growth	No Growth
F	15-64 years	Medical OPD	2024	urine	No Growth	No Growth
M	0-4 years	Emergency OPD	2024	stool	No Growth	No Growth
M	15-64 years	Medical OPD	2024	stool	Vibrio cholerae	Gram-negative bacteria	NT	NA	NT	NT	NT	NT	NT	NA	NT	NT	NT	NA	NT	NT	NT	NT	NA
M	15-64 years	Medical OPD	2024	stool	Vibrio cholerae	Gram-negative bacteria	NT	NA	NT	NT	NT	NT	NT	NA	NT	NT	NT	NA	NT	NT	NT	NT	NA
M	15-64 years	Medical OPD	2024	stool	Vibrio cholerae	Gram-negative bacteria	NT	NA	NT	NT	NT	NT	NT	NA	NT	NT	NT	NA	NT	NT	NT	NT	NA
F	15-64 years	Medical OPD	2024	urine	No Growth	No Growth
M	15-64 years	Emergency OPD	2024	wound	No Growth	No Growth
F	15-64 years	Emergency OPD	2024	urine	No Growth	No Growth
F	>=65 years	Medical OPD	2024	urine	Klebsiella Species	Gram-negative bacteria	NA	NA	NT	NT	S	R	NT	NA	R	R	NT	NA	NA	NT	NT	R	NA
F	15-64 years	Medical OPD	2024	urine	No Growth	No Growth
M	15-64 years	Medical OPD	2024	urine	No Growth	No Growth
F	15-64 years	Medical OPD	2024	urine	No Growth	No Growth
F	0-4 years	Medical OPD	2024	blood	CoNS	Gram-positive bacteria	NA	NT	NA	NA	NT	NT	NA	NT	NT	NA	NA	NA	NT	NA	NA	NT	NA
M	15-64 years	Emergency OPD	2024	urine	No Growth	No Growth
M	5-14 years	Medical OPD	2024	urine	No Growth	No Growth
F	15-64 years	Medical OPD	2024	stool	Vibrio cholerae	Gram-negative bacteria	NT	NA	NT	NT	NT	NT	NT	NA	NT	NT	NT	NA	NT	NT	NT	NT	NA
M	15-64 years	Medical OPD	2024	Body fluid	No Growth	No Growth
F	15-64 years	Medical OPD	2024	Discharge (ear/eye)	No Growth	No Growth
F	15-64 years	Medical OPD	2024	stool	Vibrio cholerae	Gram-negative bacteria	NT	NA	NT	NT	NT	NT	NT	NA	NT	NT	NT	NA	NT	NT	NT	NT	NA
F	15-64 years	Medical OPD	2024	urine	No Growth	No Growth
F	15-64 years	Medical OPD	2024	urine	No Growth	No Growth
M	15-64 years	Medical OPD	2023	blood	No Growth	No Growth
M	0-4 years	Medical OPD	2023	stool	No Growth	No Growth
M	0-4 years	Medical OPD	2023	urine	No Growth	No Growth
F	15-64 years	Medical OPD	2023	urine	Escherichia coli	Gram-negative bacteria	S	NA	S	S	S	R	S	NA	S	NT	NT	NA	NA	S	NT	R	NA
M	15-64 years	Medical OPD	2023	stool	No Growth	No Growth
F	15-64 years	Medical OPD	2023	urine	No Growth	No Growth
M	>=65 years	Medical OPD	2023	urine	Acinetobacter baumannii	Gram-negative bacteria	NA	NA	R	S	R	R	S	NA	R	NA	NA	NA	NA	NA	NT	R	NA
F	15-64 years	Medical OPD	2023	urine	Escherichia coli	Gram-negative bacteria	S	NA	S	S	S	R	S	NA	S	NT	NT	NA	NA	S	NT	S	NA
F	15-64 years	Medical OPD	2023	urine	No Growth	No Growth
M	15-64 years	Medical OPD	2023	stool	No Growth	No Growth
M	5-14 years	Medical OPD	2023	urine	Escherichia coli	Gram-negative bacteria	R	NA	R	R	R	R	S	NA	R	NT	NT	NA	NA	S	NT	R	NA
M	15-64 years	Medical OPD	2023	urine	Klebsiella Species	Gram-negative bacteria	NA	NA	S	S	R	NT	NT	NA	NT	NT	NA	NA	NA	S	S	R	NA
F	0-4 years	Medical OPD	2023	stool	No Growth	No Growth
M	15-64 years	Medical OPD	2023	urine	No Growth	No Growth
M	15-64 years	Medical OPD	2023	blood	No Growth	No Growth
M	15-64 years	Medical OPD	2023	blood	No Growth	No Growth
F	15-64 years	Medical OPD	2023	urine	No Growth	No Growth
M	15-64 years	Medical OPD	2023	urine	No Growth	No Growth
F	15-64 years	Medical OPD	2023	urine	No Growth	No Growth
F	0-4 years	Medical OPD	2023	urine	Klebsiella Species	Gram-negative bacteria	NA	NA	R	R	R	6	R	NA	NT	NT	NA	NA	NA	R	S	R	NA
F	15-64 years	Medical OPD	2023	urine	No Growth	No Growth
M	15-64 years	Medical OPD	2023	stool	No Growth	No Growth
M	15-64 years	Medical OPD	2023	wound	Citrobacter species	Gram-negative bacteria	NA	NA	R	S	R	S	S	NA	R	NA	R	NA	NA	NT	NT	NT	NA
M	15-64 years	Medical OPD	2023	wound	Pseudomonas aeruginosa	Gram-negative bacteria	NA	NA	R	NA	S	NT	NT	NA	NA	NA	NA	NA	NA	NT	NA	S	NA
F	15-64 years	Medical OPD	2023	urine	No Growth	No Growth
F	15-64 years	Medical OPD	2023	urine	Escherichia coli	Gram-negative bacteria	R	NA	S	S	S	S	S	NA	R	NT	NT	NA	NA	S	R	S	NA
F	5-14 years	Medical OPD	2023	wound	No Growth	No Growth
F	0-4 years	Medical OPD	2023	wound	No Growth	No Growth
M	15-64 years	Medical OPD	2023	wound	No Growth	No Growth
F	15-64 years	Medical OPD	2023	urine	No Growth	No Growth
M	15-64 years	Medical OPD	2023	urine	No Growth	No Growth
M	15-64 years	Medical OPD	2023	wound	Escherichia coli	Gram-negative bacteria	S	NA	S	S	S	R	NT	NA	S	NT	NT	NA	NA	S	S	R	NA
M	15-64 years	Medical OPD	2023	wound	No Growth	No Growth
F	15-64 years	Medical OPD	2023	urine	Escherichia coli	Gram-negative bacteria	R	NA	R	S	S	R	R	NA	S	NT	NT	NA	NA	R	S	R	NA
F	15-64 years	Medical OPD	2023	urine	No Growth	No Growth
M	15-64 years	Medical OPD	2023	stool	No Growth	No Growth
M	15-64 years	Medical OPD	2023	wound	No Growth	No Growth
M	15-64 years	Medical OPD	2023	blood	No Growth	No Growth
F	15-64 years	Medical OPD	2023	blood	No Growth	No Growth
M	15-64 years	Medical OPD	2023	urine	Pseudomonas aeruginosa	Gram-negative bacteria	NA	NA	S	NA	S	NT	S	NA	NA	NA	NA	NA	NA	NT	NA	S	NA
F	15-64 years	Medical OPD	2023	urine	No Growth	No Growth
F	15-64 years	Medical OPD	2023	urine	No Growth	No Growth
F	15-64 years	Medical OPD	2023	urine	No Growth	No Growth
M	15-64 years	Medical OPD	2023	urine	No Growth	No Growth
M	15-64 years	Medical OPD	2023	wound	No Growth	No Growth
M	15-64 years	Medical OPD	2023	wound	No Growth	No Growth
F	15-64 years	Medical OPD	2023	urine	No Growth	No Growth
M	>=65 years	Medical OPD	2023	urine	Escherichia coli	Gram-negative bacteria	R	NA	R	NT	NT	R	S	NA	NT	NT	NT	NA	NA	R	NT	R	NA
M	15-64 years	Medical OPD	2023	urine	No Growth	No Growth
M	15-64 years	Medical OPD	2023	urine	No Growth	No Growth
M	15-64 years	Emergency OPD	2024	urine	No Growth	No Growth
M	15-64 years	Medical OPD	2024	urine	Pseudomonas aeruginosa	Gram-negative bacteria	NA	NA	R	NA	R	NT	NT	NA	NA	NA	NA	NA	NA	NT	NA	R	NA
F	15-64 years	Medical OPD	2024	urine	Staphylococcus aureus	Gram-positive bacteria	NA	NT	NA	NA	R	S	NA	R	R	NA	NT	NT	NT	S	NT	NT	NA
M	15-64 years	Medical OPD	2024	urine	No Growth	No Growth
F	15-64 years	Medical OPD	2024	throat	No Growth	No Growth
M	>=65 years	Medical OPD	2024	blood	No Growth	No Growth
M	15-64 years	Emergency OPD	2024	urine	No Growth	No Growth
M	15-64 years	Emergency OPD	2024	blood	No Growth	No Growth
M	15-64 years	Emergency OPD	2024	urine	No Growth	No Growth
M	15-64 years	Medical OPD	2024	urine	Pseudomonas aeruginosa	Gram-negative bacteria	NA	NA	S	NA	S	NT	NT	NA	NA	NA	NA	NA	NA	NT	NA	R	NA
F	15-64 years	Emergency OPD	2024	urine	Klebsiella Species	Gram-negative bacteria	NA	NA	S	R	S	NT	NT	NA	R	R	NA	NA	NA	S	NT	S	NA
M	15-64 years	Medical OPD	2024	urine	No Growth	No Growth
M	15-64 years	Emergency OPD	2024	urine	Escherichia coli	Gram-negative bacteria	R	NA	R	R	R	S	NT	NA	R	NT	NT	NA	NA	R	R	R	NA
M	15-64 years	Medical OPD	2024	urine	No Growth	No Growth
M	0-4 years	Emergency OPD	2024	urine	No Growth	No Growth
F	15-64 years	Medical OPD	2024	Genital/Ureteral	No Growth	No Growth
F	15-64 years	Emergency OPD	2024	urine	No Growth	No Growth
F	15-64 years	Medical OPD	2024	Genital/Ureteral	No Growth	No Growth
M	15-64 years	Medical OPD	2024	Genital/Ureteral	No Growth	No Growth
F	15-64 years	Emergency OPD	2024	urine	Escherichia coli	Gram-negative bacteria	S	NA	S	S	S	R	NT	NA	R	S	NT	NA	NA	R	S	NT	NA
M	15-64 years	Medical OPD	2024	blood	No Growth	No Growth
M	0-4 years	Emergency OPD	2024	blood	No Growth	No Growth
F	15-64 years	Medical OPD	2024	Genital/Ureteral	No Growth	No Growth
M	15-64 years	Medical OPD	2024	urine	Klebsiella Species	Gram-negative bacteria	NA	NA	R	S	S	NT	NT	NA	R	R	NA	NA	NA	R	R	S	NA
F	15-64 years	Medical OPD	2024	urine	No Growth	No Growth
M	15-64 years	Medical OPD	2024	blood	No Growth	No Growth
F	15-64 years	Medical OPD	2024	urine	Escherichia coli	Gram-negative bacteria	R	NA	R	R	R	NT	NT	NA	R	R	NT	NA	NA	S	NT	S	NA
F	>=65 years	Emergency OPD	2024	stool	No Growth	No Growth
F	>=65 years	Emergency OPD	2024	urine	No Growth	No Growth
M	0-4 years	Medical OPD	2024	blood	Streptococcus viridians	Gram-positive bacteria	NA	NA	NA	R	NA	NA	NA	NA	NA	NA	NA	NA	NA	NA	NA	NA	R
M	15-64 years	Medical OPD	2024	urine	No Growth	No Growth
F	>=65 years	Medical OPD	2024	blood	No Growth	No Growth
F	0-4 years	Medical OPD	2024	blood	No Growth	No Growth
F	15-64 years	Medical OPD	2024	urine	No Growth	No Growth
M	0-4 years	Medical OPD	2024	blood	CoNS	Gram-positive bacteria	NA	NT	NA	NA	NT	NT	NA	NT	NT	NA	NA	NA	NT	NA	NA	NT	NA
M	15-64 years	Medical OPD	2024	wound	No Growth	No Growth
F	15-64 years	Medical OPD	2023	urine	No Growth	No Growth
F	0-4 years	Medical OPD	2023	urine	Citrobacter species	Gram-negative bacteria	NA	NA	R	S	NT	R	S	NA	NT	NA	NA	NA	NA	R	NT	R	NA
M	0-4 years	Medical OPD	2023	blood	Enterococcus sp.	Gram-positive bacteria	R	NA	NA	NA	NT	NA	NA	R	NA	NA	S	NA	NA	NA	NA	NA	R
M	0-4 years	Medical OPD	2023	blood	CoNS	Gram-positive bacteria	NA	R	NA	NA	R	6	NA	NT	R	NA	NA	NA	NT	NA	NA	NT	NA
F	15-64 years	Medical OPD	2023	urine	Citrobacter species	Gram-negative bacteria	NA	NA	R	S	R	R	S	NA	S	NA	NA	NA	NA	R	NT	R	NA
F	15-64 years	Medical OPD	2023	urine	No Growth	No Growth
M	15-64 years	Medical OPD	2023	urine	No Growth	No Growth
F	15-64 years	Medical OPD	2023	urine	No Growth	No Growth
F	15-64 years	Medical OPD	2023	urine	No Growth	No Growth
M	15-64 years	Medical OPD	2023	urine	No Growth	No Growth
F	15-64 years	Medical OPD	2023	urine	No Growth	No Growth
M	15-64 years	Medical OPD	2023	stool	No Growth	No Growth
F	15-64 years	Medical OPD	2023	urine	No Growth	No Growth
F	15-64 years	Medical OPD	2023	stool	No Growth	No Growth
F	15-64 years	Medical OPD	2023	urine	No Growth	No Growth
F	0-4 years	Medical OPD	2023	blood	No Growth	No Growth
M	15-64 years	Medical OPD	2023	blood	No Growth	No Growth
F	15-64 years	Medical OPD	2023	blood	CoNS	Gram-positive bacteria	NA	R	NA	NA	S	29	NA	NT	NT	NA	NA	NA	NT	NA	NA	NT	NA
M	15-64 years	Medical OPD	2023	urine	No Growth	No Growth
F	15-64 years	Medical OPD	2023	urine	No Growth	No Growth
M	0-4 years	Medical OPD	2023	blood	No Growth	No Growth
M	15-64 years	Medical OPD	2023	urine	No Growth	No Growth
M	>=65 years	Medical OPD	2023	blood	No Growth	No Growth
F	15-64 years	Medical OPD	2023	wound	No Growth	No Growth
F	15-64 years	Medical OPD	2024	urine	No Growth	No Growth
F	15-64 years	Medical OPD	2024	stool	No Growth	No Growth
F	15-64 years	Emergency OPD	2024	urine	No Growth	No Growth
F	5-14 years	Medical OPD	2024	blood	No Growth	No Growth
F	15-64 years	Medical OPD	2024	urine	No Growth	No Growth
F	15-64 years	Medical OPD	2024	urine	No Growth	No Growth
M	15-64 years	Medical OPD	2024	urine	No Growth	No Growth
M	15-64 years	Medical OPD	2024	urine	Pseudomonas aeruginosa	Gram-negative bacteria	NA	NA	S	NA	R	NT	NT	NA	NA	NA	NA	NA	NA	NT	NA	R	NA
M	15-64 years	Emergency OPD	2024	wound	Proteus Species	Gram-negative bacteria	R	NA	R	R	R	R	S	NA	R	R	NT	NA	NA	R	R	R	NA
F	15-64 years	Medical OPD	2024	wound	No Growth	No Growth
F	15-64 years	Medical OPD	2024	urine	No Growth	No Growth
M	>=65 years	Medical OPD	2024	blood	No Growth	No Growth
F	15-64 years	Medical OPD	2024	blood	No Growth	No Growth
F	15-64 years	Emergency OPD	2024	urine	Escherichia coli	Gram-negative bacteria	R	NA	R	R	S	S	NT	NA	S	NT	NT	NA	NA	S	NT	S	NA
F	15-64 years	Medical OPD	2024	urine	No Growth	No Growth
M	15-64 years	Medical OPD	2024	wound	Staphylococcus aureus	Gram-positive bacteria	NA	S	NA	NA	S	S	NA	R	S	NA	NT	S	S	NT	NT	NT	NA
F	15-64 years	Medical OPD	2024	urine	No Growth	No Growth
M	15-64 years	Medical OPD	2024	urine	No Growth	No Growth
M	0-4 years	Medical OPD	2024	blood	Klebsiella Species	Gram-negative bacteria	NA	NA	R	R	S	R	NT	NA	R	R	NT	NA	NA	NT	NT	S	NA
F	15-64 years	Medical OPD	2024	urine	No Growth	No Growth
F	5-14 years	Medical OPD	2024	blood	Streptococcus viridians	Gram-positive bacteria	NA	NA	NA	R	NA	NA	NA	NA	NA	NA	S	NA	NA	NA	NA	NA	R
M	15-64 years	Medical OPD	2024	wound	Pseudomonas aeruginosa	Gram-negative bacteria	NA	NA	R	NA	R	R	NT	NA	NA	NA	NA	NA	NA	NT	NA	R	NA
M	15-64 years	Medical OPD	2024	wound	Escherichia coli	Gram-negative bacteria	R	NA	R	R	R	S	NT	NA	R	R	NT	NA	NA	NT	NT	R	NA
M	15-64 years	Medical OPD	2024	urine	No Growth	No Growth
F	15-64 years	Medical OPD	2024	urine	Pseudomonas aeruginosa	Gram-negative bacteria	NA	NA	S	NA	S	R	NT	NA	NA	NA	NA	NA	NA	NT	NA	R	NA
M	15-64 years	Medical OPD	2024	wound	Escherichia coli	Gram-negative bacteria	R	NA	R	R	R	R	S	NA	R	R	NT	NA	NA	NT	NT	R	NA
M	15-64 years	Medical OPD	2024	blood	No Growth	No Growth
M	>=65 years	Medical OPD	2024	urine	No Growth	No Growth
F	>=65 years	Medical OPD	2024	urine	No Growth	No Growth
M	15-64 years	Medical OPD	2024	blood	No Growth	No Growth
F	>=65 years	Medical OPD	2024	blood	No Growth	No Growth
F	0-4 years	Medical OPD	2024	blood	Streptococcus viridians	Gram-positive bacteria	NA	NA	NA	NA	NA	NA	NA	NA	NA	NA	NA	NA	NA	NA	NA	NA	R
F	15-64 years	Medical OPD	2024	urine	No Growth	No Growth
M	5-14 years	Medical OPD	2024	blood	No Growth	No Growth
M	15-64 years	Medical OPD	2023	urine	No Growth	No Growth
F	15-64 years	Medical OPD	2023	urine	No Growth	No Growth
F	5-14 years	Medical OPD	2023	urine	Escherichia coli	Gram-negative bacteria	R	NA	S	NT	R	R	S	NA	NT	NT	NT	NA	NA	S	NT	R	NA
M	15-64 years	Medical OPD	2023	urine	No Growth	No Growth
M	15-64 years	Medical OPD	2023	urine	No Growth	No Growth
F	5-14 years	Medical OPD	2023	wound	No Growth	No Growth
M	15-64 years	Medical OPD	2023	wound	Acinetobacter baumannii	Gram-negative bacteria	NA	NA	R	NT	S	R	R	NA	NT	NA	NA	NA	NA	NA	NT	R	NA
M	15-64 years	Medical OPD	2023	urine	No Growth	No Growth
M	15-64 years	Medical OPD	2023	urine	No Growth	No Growth
F	15-64 years	Medical OPD	2023	Discharge (ear/eye)	No Growth	No Growth
M	15-64 years	Medical OPD	2023	urine	No Growth	No Growth
M	15-64 years	Medical OPD	2023	urine	No Growth	No Growth
M	15-64 years	Medical OPD	2023	blood	No Growth	No Growth
M	15-64 years	Medical OPD	2024	urine	Pseudomonas aeruginosa	Gram-negative bacteria	NA	NA	S	NA	R	R	NT	NA	NA	NA	NA	NA	NA	R	NA	R	NA
M	15-64 years	Medical OPD	2024	urine	No Growth	No Growth
F	15-64 years	Medical OPD	2024	urine	Escherichia coli	Gram-negative bacteria	R	NA	S	S	S	NT	R	NA	R	R	NT	NA	NA	S	NT	S	NA
M	15-64 years	Emergency OPD	2024	wound	Escherichia coli	Gram-negative bacteria	R	NA	R	R	R	R	NT	NA	S	R	S	NA	NA	NT	NT	R	NA
M	0-4 years	Emergency OPD	2024	blood	No Growth	No Growth
M	15-64 years	Medical OPD	2024	blood	No Growth	No Growth
F	15-64 years	Medical OPD	2024	stool	No Growth	No Growth
M	15-64 years	Medical OPD	2024	stool	No Growth	No Growth
M	15-64 years	Medical OPD	2024	stool	No Growth	No Growth
M	15-64 years	Medical OPD	2024	stool	No Growth	No Growth
F	15-64 years	Medical OPD	2024	stool	No Growth	No Growth
M	15-64 years	Medical OPD	2023	urine	Escherichia coli	Gram-negative bacteria	R	NA	S	NT	R	S	NT	NA	NT	NT	NT	NA	NA	S	NT	S	NA
F	5-14 years	Medical OPD	2023	wound	Klebsiella Species	Gram-negative bacteria	NA	NA	S	NT	NT	S	S	NA	NT	NT	S	NA	NA	NT	NT	S	NA
F	5-14 years	Medical OPD	2023	wound	Citrobacter species	Gram-negative bacteria	NA	NA	NT	NT	S	S	S	NA	NT	NA	S	NA	NA	NT	NT	S	NA
F	15-64 years	Medical OPD	2023	urine	No Growth	No Growth
M	15-64 years	Medical OPD	2023	blood	No Growth	No Growth
M	15-64 years	Medical OPD	2023	urine	No Growth	No Growth
F	15-64 years	Medical OPD	2023	blood	No Growth	No Growth
F	0-4 years	Medical OPD	2023	blood	No Growth	No Growth
F	15-64 years	Medical OPD	2023	urine	Escherichia coli	Gram-negative bacteria	S	NA	S	S	S	R	S	NA	S	NT	NT	NA	NA	S	NT	S	NA
F	>=65 years	Medical OPD	2023	stool	No Growth	No Growth
M	15-64 years	Medical OPD	2023	blood	No Growth	No Growth
M	15-64 years	Medical OPD	2023	urine	No Growth	No Growth
M	15-64 years	Medical OPD	2023	urine	Escherichia coli	Gram-negative bacteria	R	NA	S	NT	S	R	NT	NA	R	NT	NT	NA	NA	S	NT	R	NA
F	0-4 years	Medical OPD	2023	blood	CoNS	Gram-positive bacteria	NA	R	NA	NA	R	6	NA	NT	R	NA	NA	NA	NT	NA	NA	NT	NA
F	15-64 years	Medical OPD	2023	urine	Enterococcus sp.	Gram-positive bacteria	S	NA	NA	NA	R	NA	NA	NT	NA	NA	NT	NA	NA	NA	NT	NA	R
F	15-64 years	Medical OPD	2024	urine	No Growth	No Growth
F	15-64 years	Medical OPD	2024	stool	No Growth	No Growth
F	15-64 years	Medical OPD	2024	urine	No Growth	No Growth
M	15-64 years	Medical OPD	2024	urine	Klebsiella Species	Gram-negative bacteria	NA	NA	S	NT	S	S	NT	NA	S	R	NT	NA	NA	S	NT	S	NA
M	15-64 years	Medical OPD	2024	urine	Proteus Species	Gram-negative bacteria	NT	NA	S	NT	R	NT	NT	NA	NT	R	NT	NA	NA	R	NT	S	NA
F	15-64 years	Medical OPD	2024	stool	No Growth	No Growth
F	15-64 years	Medical OPD	2024	urine	No Growth	No Growth
F	15-64 years	Medical OPD	2024	urine	No Growth	No Growth
M	15-64 years	Medical OPD	2024	urine	No Growth	No Growth
M	15-64 years	Medical OPD	2024	urine	No Growth	No Growth
M	15-64 years	Medical OPD	2024	stool	No Growth	No Growth
M	0-4 years	Medical OPD	2024	blood	Streptococcus viridians	Gram-positive bacteria	NA	NA	NA	NA	NA	NA	NA	NA	NA	NA	NA	NA	NA	NA	NA	NA	R
M	15-64 years	Medical OPD	2024	urine	No Growth	No Growth
M	5-14 years	Emergency OPD	2024	blood	No Growth	No Growth
F	0-4 years	Medical OPD	2024	blood	CoNS	Gram-positive bacteria	NA	NT	NA	NA	NT	NT	NA	NT	NT	NA	NA	NA	NT	NA	NA	NT	NA
M	15-64 years	Medical OPD	2024	blood	No Growth	No Growth
M	>=65 years	Medical OPD	2024	wound	No Growth	No Growth
M	15-64 years	Medical OPD	2024	urine	No Growth	No Growth
F	15-64 years	Medical OPD	2024	urine	No Growth	No Growth
F	15-64 years	Medical OPD	2024	urine	No Growth	No Growth
F	15-64 years	Medical OPD	2024	blood	No Growth	No Growth
M	>=65 years	Medical OPD	2024	urine	No Growth	No Growth
M	15-64 years	Medical OPD	2024	urine	No Growth	No Growth
M	15-64 years	Medical OPD	2024	urine	No Growth	No Growth
M	15-64 years	Medical OPD	2024	urine	Candida albicans	Candida albicans
F	15-64 years	Medical OPD	2024	blood	No Growth	No Growth
F	15-64 years	Medical OPD	2024	urine	No Growth	No Growth
F	15-64 years	Medical OPD	2024	urine	No Growth	No Growth
M	15-64 years	Emergency OPD	2024	wound	No Growth	No Growth
M	5-14 years	Medical OPD	2024	blood	No Growth	No Growth
M	15-64 years	Emergency OPD	2024	wound	Staphylococcus aureus	Gram-positive bacteria	NA	R	NA	NA	R	NT	NA	R	S	NA	S	NT	NT	NT	NT	NT	NA
M	15-64 years	Emergency OPD	2024	wound	No Growth	No Growth
M	15-64 years	Medical OPD	2024	urine	Pseudomonas aeruginosa	Gram-negative bacteria	NA	NA	S	NA	NT	NT	NT	NA	NA	NA	NA	NA	NA	S	NA	S	NA
F	15-64 years	Medical OPD	2024	urine	Pseudomonas aeruginosa	Gram-negative bacteria	NA	NA	S	NA	NT	NT	NT	NA	NA	NA	NA	NA	NA	S	NA	S	NA
M	15-64 years	Medical OPD	2024	urine	No Growth	No Growth
M	15-64 years	Medical OPD	2024	blood	No Growth	No Growth
M	5-14 years	Medical OPD	2024	blood	No Growth	No Growth
F	0-4 years	Medical OPD	2024	blood	No Growth	No Growth
M	0-4 years	Emergency OPD	2024	wound	No Growth	No Growth
M	15-64 years	Medical OPD	2024	blood	No Growth	No Growth
M	15-64 years	Medical OPD	2024	urine	No Growth	No Growth
F	15-64 years	Medical OPD	2024	urine	No Growth	No Growth
F	15-64 years	Medical OPD	2024	urine	No Growth	No Growth
M	15-64 years	Medical OPD	2024	blood	No Growth	No Growth
M	15-64 years	Medical OPD	2024	blood	No Growth	No Growth
F	>=65 years	Medical OPD	2024	urine	Escherichia coli	Gram-negative bacteria	R	NA	NT	S	S	S	S	NA	R	R	NT	NA	NA	S	NT	R	NA
F	15-64 years	Medical OPD	2024	stool	Vibrio cholerae	Gram-negative bacteria	NT	NA	NT	NT	NT	NT	NT	NA	NT	NT	NT	NA	NT	NT	NT	NT	NA
M	15-64 years	Medical OPD	2024	stool	Vibrio cholerae	Gram-negative bacteria	NT	NA	NT	NT	NT	NT	NT	NA	NT	NT	NT	NA	NT	NT	NT	NT	NA
F	15-64 years	Medical OPD	2024	stool	Vibrio cholerae	Gram-negative bacteria	NT	NA	NT	NT	NT	NT	NT	NA	NT	NT	NT	NA	NT	NT	NT	NT	NA
M	>=65 years	Medical OPD	2024	stool	Vibrio cholerae	Gram-negative bacteria	NT	NA	NT	NT	NT	NT	NT	NA	NT	NT	NT	NA	NT	NT	NT	NT	NA
F	15-64 years	Medical OPD	2024	stool	Vibrio cholerae	Gram-negative bacteria	NT	NA	NT	NT	NT	NT	NT	NA	NT	NT	NT	NA	NT	NT	NT	NT	NA
M	15-64 years	Medical OPD	2024	stool	Vibrio cholerae	Gram-negative bacteria	NT	NA	NT	NT	NT	NT	NT	NA	NT	NT	NT	NA	NT	NT	NT	NT	NA
F	15-64 years	Medical OPD	2024	stool	Vibrio cholerae	Gram-negative bacteria	NT	NA	NT	NT	NT	NT	NT	NA	NT	NT	NT	NA	NT	NT	NT	NT	NA
M	15-64 years	Medical OPD	2024	stool	Vibrio cholerae	Gram-negative bacteria	NT	NA	NT	NT	NT	NT	NT	NA	NT	NT	NT	NA	NT	NT	NT	NT	NA
M	15-64 years	Medical OPD	2024	urine	No Growth	No Growth
M	0-4 years	Medical OPD	2024	urine	No Growth	No Growth
M	15-64 years	Medical OPD	2024	urine	No Growth	No Growth
M	15-64 years	Medical OPD	2024	stool	No Growth	No Growth
M	>=65 years	Medical OPD	2024	wound	No Growth	No Growth
M	0-4 years	Medical OPD	2024	blood	No Growth	No Growth
F	15-64 years	Emergency OPD	2024	urine	No Growth	No Growth
M	15-64 years	Medical OPD	2024	stool	Vibrio cholerae	Gram-negative bacteria	NT	NA	NT	NT	NT	NT	NT	NA	NT	NT	NT	NA	NT	NT	NT	NT	NA
M	15-64 years	Medical OPD	2024	stool	No Growth	No Growth
M	15-64 years	Medical OPD	2024	blood	No Growth	No Growth
M	15-64 years	Medical OPD	2024	urine	No Growth	No Growth
M	15-64 years	Medical OPD	2024	urine	No Growth	No Growth
M	>=65 years	Medical OPD	2024	urine	No Growth	No Growth
M	15-64 years	Medical OPD	2024	urine	No Growth	No Growth
M	15-64 years	Medical OPD	2024	stool	Vibrio cholerae	Gram-negative bacteria	NT	NA	NT	NT	NT	NT	NT	NA	NT	NT	NT	NA	NT	NT	NT	NT	NA
F	15-64 years	Medical OPD	2024	urine	Escherichia coli	Gram-negative bacteria	R	NA	R	R	S	S	S	NA	R	R	NT	NA	NA	NT	NT	S	NA
F	15-64 years	Medical OPD	2024	urine	Escherichia coli	Gram-negative bacteria	NT	NA	S	R	R	S	S	NA	R	R	NT	NA	NA	NT	NT	R	NA
F	15-64 years	Medical OPD	2022	urine	No Growth	No Growth
F	15-64 years	Medical OPD	2022	wound	Klebsiella Species	Gram-negative bacteria	NA	NA	R	S	R	R	S	NA	R	R	NT	NA	NA	NT	NT	NT	NA
M	15-64 years	Medical OPD	2022	stool	No Growth	No Growth
F	15-64 years	Medical OPD	2022	stool	No Growth	No Growth
M	15-64 years	Medical OPD	2022	stool	No Growth	No Growth
M	15-64 years	Medical OPD	2022	stool	No Growth	No Growth
F	15-64 years	Medical OPD	2022	Discharge (ear/eye)	No Growth	No Growth
M	15-64 years	Medical OPD	2022	urine	Escherichia coli	Gram-negative bacteria	R	NA	NT	R	R	R	S	NA	S	R	NT	NA	NA	S	NT	R	NA
M	15-64 years	Medical OPD	2022	urine	No Growth	No Growth
M	15-64 years	Medical OPD	2022	urine	No Growth	No Growth
F	15-64 years	Medical OPD	2022	urine	No Growth	No Growth
F	15-64 years	Medical OPD	2022	stool	No Growth	No Growth
F	15-64 years	Medical OPD	2022	stool	No Growth	No Growth
F	15-64 years	Medical OPD	2022	stool	No Growth	No Growth
F	15-64 years	Medical OPD	2022	stool	Salmonella Typhi	Gram-negative bacteria	R	NA	NT	NT	S	NA	NT	NA	S	NT	NT	NA	NA	NT	NT	NA	NA
F	15-64 years	Medical OPD	2022	stool	No Growth	No Growth
F	15-64 years	Medical OPD	2022	stool	No Growth	No Growth
F	15-64 years	Medical OPD	2022	stool	No Growth	No Growth
F	15-64 years	Medical OPD	2022	stool	No Growth	No Growth
F	15-64 years	Medical OPD	2022	stool	No Growth	No Growth
F	15-64 years	Medical OPD	2022	stool	No Growth	No Growth
F	15-64 years	Medical OPD	2022	stool	No Growth	No Growth
F	15-64 years	Medical OPD	2022	stool	No Growth	No Growth
F	15-64 years	Medical OPD	2022	stool	No Growth	No Growth
M	15-64 years	Medical OPD	2022	wound	Escherichia coli	Gram-negative bacteria	R	NA	R	R	R	S	S	NA	R	R	NT	NA	NA	NT	NT	NT	NA
F	15-64 years	Medical OPD	2022	stool	No Growth	No Growth
M	0-4 years	Medical OPD	2022	blood	No Growth	No Growth
F	15-64 years	Medical OPD	2022	stool	No Growth	No Growth
F	15-64 years	Medical OPD	2022	stool	No Growth	No Growth
F	15-64 years	Medical OPD	2022	stool	No Growth	No Growth
F	15-64 years	Medical OPD	2022	stool	No Growth	No Growth
F	15-64 years	Medical OPD	2022	stool	No Growth	No Growth
F	15-64 years	Medical OPD	2022	stool	No Growth	No Growth
F	15-64 years	Medical OPD	2022	stool	No Growth	No Growth
F	15-64 years	Medical OPD	2022	stool	No Growth	No Growth
F	15-64 years	Medical OPD	2022	stool	No Growth	No Growth
F	15-64 years	Medical OPD	2022	stool	No Growth	No Growth
F	15-64 years	Medical OPD	2022	stool	No Growth	No Growth
F	15-64 years	Medical OPD	2022	stool	No Growth	No Growth
F	15-64 years	Medical OPD	2022	stool	No Growth	No Growth
M	15-64 years	Medical OPD	2022	stool	No Growth	No Growth
F	15-64 years	Medical OPD	2022	stool	No Growth	No Growth
F	15-64 years	Medical OPD	2022	stool	No Growth	No Growth
F	15-64 years	Medical OPD	2022	stool	No Growth	No Growth
F	15-64 years	Medical OPD	2022	stool	No Growth	No Growth
F	15-64 years	Medical OPD	2022	stool	No Growth	No Growth
F	15-64 years	Medical OPD	2022	stool	No Growth	No Growth
F	15-64 years	Medical OPD	2022	stool	No Growth	No Growth
F	15-64 years	Medical OPD	2022	stool	No Growth	No Growth
M	15-64 years	Medical OPD	2022	stool	Escherichia coli	Gram-negative bacteria	R	NA	R	R	R	R	S	NA	R	S	NT	NA	NA	NT	NT	NT	NA
M	15-64 years	Medical OPD	2022	urine	No Growth	No Growth
M	15-64 years	Medical OPD	2022	urine	Klebsiella Species	Gram-negative bacteria	NA	NA	S	S	S	S	S	NA	S	R	NT	NA	NA	R	R	NT	NA
F	>=65 years	Medical OPD	2022	stool	No Growth	No Growth
M	15-64 years	Medical OPD	2022	stool	Klebsiella Species	Gram-negative bacteria	NA	NA	R	R	S	R	S	NA	R	R	S	NA	NA	R	S	NT	NA
F	15-64 years	Medical OPD	2022	Cerebrospinal fluid	No Growth	No Growth
F	15-64 years	Medical OPD	2022	wound	Staphylococcus aureus	Gram-positive bacteria	NA	S	NA	NA	S	S	NA	R	S	NA	R	S	R	NT	NT	NT	NA
F	0-4 years	Medical OPD	2022	urine	Enterococcus sp.	Gram-positive bacteria	NT	NA	NA	NA	NT	NA	NA	NT	NA	NA	S	NA	NA	NA	NT	NA	R
F	0-4 years	Medical OPD	2022	blood	Enterococcus sp.	Gram-positive bacteria	NT	NA	NA	NA	NT	NA	NA	R	NA	NA	R	NA	NA	NA	NA	NA	S
M	15-64 years	Medical OPD	2022	urine	Escherichia coli	Gram-negative bacteria	S	NA	S	S	S	S	NT	NA	S	S	NT	NA	NA	S	S	S	NA
F	15-64 years	Medical OPD	2022	urine	No Growth	No Growth
F	0-4 years	Medical OPD	2022	stool	No Growth	No Growth
M	15-64 years	Medical OPD	2022	wound	Escherichia coli	Gram-negative bacteria	R	NA	R	S	R	S	NT	NA	NT	R	NT	NA	NA	NT	NT	S	NA
M	0-4 years	Medical OPD	2022	stool	No Growth	No Growth
M	15-64 years	Medical OPD	2022	wound	Proteus Species	Gram-negative bacteria	R	NA	R	S	R	R	S	NA	R	R	NT	NA	NA	NT	NT	R	NA
M	15-64 years	Medical OPD	2022	wound	Proteus Species	Gram-negative bacteria	R	NA	R	S	R	R	S	NA	R	S	R	NA	NA	NT	NT	NT	NA
F	15-64 years	Medical OPD	2022	blood	No Growth	No Growth
M	15-64 years	Medical OPD	2022	wound	Escherichia coli	Gram-negative bacteria	R	NA	R	S	R	S	S	NA	R	R	NT	NA	NA	NT	NT	R	NA
M	15-64 years	Medical OPD	2022	wound	Pseudomonas aeruginosa	Gram-negative bacteria	NA	NA	S	NA	S	R	NT	NA	NA	NA	NA	NA	NA	NT	NA	S	NA
M	15-64 years	Medical OPD	2022	Body fluid	No Growth	No Growth
M	15-64 years	Medical OPD	2022	wound	Acinetobacter baumannii	Gram-negative bacteria	NA	NA	NT	R	R	R	NT	NA	S	NA	NA	NA	NA	NA	NT	R	NA
F	15-64 years	Medical OPD	2022	urine	Escherichia coli	Gram-negative bacteria	R	NA	S	S	S	S	NT	NA	R	R	NT	NA	NA	R	NT	S	NA
F	0-4 years	Medical OPD	2022	wound	Streptococcus pyogenes	Gram-positive bacteria	S	NA	NA	NA	NA	NA	NA	S	NA	NA	NA	NA	R	NA	S	NA	NA
F	15-64 years	Emergency OPD	2023	stool	No Growth	No Growth
F	15-64 years	Emergency OPD	2023	urine	No Growth	No Growth
F	15-64 years	Emergency OPD	2023	urine	Staphylococcus aureus	Gram-positive bacteria	NA	S	NA	NA	S	S	NA	R	NT	NA	NT	S	NT	S	R	NT	NA
M	15-64 years	Medical OPD	2023	urine	No Growth	No Growth
F	15-64 years	Medical OPD	2023	urine	No Growth	No Growth
M	15-64 years	Emergency OPD	2023	urine	No Growth	No Growth
M	>=65 years	Medical OPD	2023	urine	Enterococcus sp.	Gram-positive bacteria	S	NA	NA	NA	S	NA	NA	NT	NA	NA	NT	NA	NA	NA	R	NA	R
M	15-64 years	Emergency OPD	2023	stool	No Growth	No Growth
M	5-14 years	Emergency OPD	2023	stool	No Growth	No Growth
M	0-4 years	Emergency OPD	2023	stool	No Growth	No Growth
F	15-64 years	Emergency OPD	2023	wound	No Growth	No Growth
F	>=65 years	Emergency OPD	2023	urine	No Growth	No Growth
M	15-64 years	Emergency OPD	2023	urine	No Growth	No Growth
M	15-64 years	Medical OPD	2023	stool	No Growth	No Growth
M	5-14 years	Emergency OPD	2023	blood	No Growth	No Growth
M	15-64 years	Medical OPD	2023	urine	No Growth	No Growth
M	0-4 years	Medical OPD	2023	stool	No Growth	No Growth
M	0-4 years	Emergency OPD	2023	urine	No Growth	No Growth
F	15-64 years	Emergency OPD	2023	stool	No Growth	No Growth
F	15-64 years	Medical OPD	2023	urine	Escherichia coli	Gram-negative bacteria	R	NA	R	R	R	S	NT	NA	S	NT	NT	NA	NA	S	S	NT	NA
F	15-64 years	Emergency OPD	2023	urine	No Growth	No Growth
M	15-64 years	Medical OPD	2023	blood	No Growth	No Growth
M	15-64 years	Emergency OPD	2023	urine	Escherichia coli	Gram-negative bacteria	R	NA	R	S	R	S	NT	NA	S	NT	NT	NA	NA	S	NT	R	NA
F	15-64 years	Medical OPD	2023	urine	Citrobacter species	Gram-negative bacteria	NA	NA	NT	NT	NT	NT	NT	NA	NT	NA	NA	NA	NA	NT	NT	S	NA
F	5-14 years	Medical OPD	2023	stool	Vibrio cholerae	Gram-negative bacteria	NT	NA	NT	NT	NT	NT	NT	NA	NT	NT	NT	NA	NT	NT	NT	NT	NA
M	15-64 years	Medical OPD	2023	stool	Vibrio cholerae	Gram-negative bacteria	NT	NA	NT	NT	NT	NT	NT	NA	NT	NT	NT	NA	NT	NT	NT	NT	NA
F	0-4 years	Medical OPD	2023	urine	No Growth	No Growth
F	5-14 years	Medical OPD	2023	urine	No Growth	No Growth
M	>=65 years	Medical OPD	2023	stool	Vibrio cholerae	Gram-negative bacteria	NT	NA	NT	NT	NT	NT	NT	NA	NT	NT	NT	NA	NT	NT	NT	NT	NA
M	5-14 years	Medical OPD	2023	stool	Vibrio cholerae	Gram-negative bacteria	NT	NA	NT	NT	NT	NT	NT	NA	NT	NT	NT	NA	NT	NT	NT	NT	NA
M	15-64 years	Medical OPD	2023	stool	No Growth	No Growth
F	15-64 years	Medical OPD	2023	stool	No Growth	No Growth
F	0-4 years	Medical OPD	2023	stool	Vibrio cholerae	Gram-negative bacteria	NT	NA	NT	NT	NT	NT	NT	NA	NT	NT	NT	NA	NT	NT	NT	NT	NA
M	15-64 years	Medical OPD	2023	urine	No Growth	No Growth
M	15-64 years	Medical OPD	2023	urine	No Growth	No Growth
M	15-64 years	Inpatient Ward	2023	stool	Vibrio cholerae	Gram-negative bacteria	R	NA	NT	R	S	NT	NT	NA	R	NT	S	NA	R	NT	S	NT	NA
M	15-64 years	Medical OPD	2023	stool	No Growth	No Growth
F	15-64 years	Emergency OPD	2023	stool	No Growth	No Growth
M	15-64 years	Inpatient Ward	2023	stool	Vibrio cholerae	Gram-negative bacteria	R	NA	NT	R	S	NT	NT	NA	R	NT	S	NA	R	NT	S	NT	NA
F	15-64 years	Emergency OPD	2023	stool	Vibrio cholerae	Gram-negative bacteria	R	NA	NT	R	S	NT	NT	NA	R	NT	S	NA	R	NT	S	NT	NA
M	15-64 years	Medical OPD	2023	Discharge (ear/eye)	No Growth	No Growth
F	15-64 years	Medical OPD	2023	urine	Escherichia coli	Gram-negative bacteria	NT	NA	S	NT	S	S	S	NA	NT	S	NT	NA	NA	S	NT	S	NA
F	15-64 years	Medical OPD	2023	Discharge (ear/eye)	Escherichia coli	Gram-negative bacteria	S	NA	S	S	R	S	NT	NA	S	R	NT	NA	NA	NT	R	R	NA
F	15-64 years	Medical OPD	2023	Discharge (ear/eye)	Staphylococcus aureus	Gram-positive bacteria	NA	S	NA	NA	S	R	NA	R	R	NA	NT	S	R	NT	S	NT	NA
F	15-64 years	Medical OPD	2023	urine	No Growth	No Growth
M	15-64 years	Medical OPD	2023	urine	Escherichia coli	Gram-negative bacteria	R	NA	NT	NT	R	NT	S	NA	R	R	NT	NA	NA	R	R	R	NA
F	15-64 years	Medical OPD	2023	Discharge (ear/eye)	Enterobacter cloacae	Gram-negative bacteria	NA	NA	S	S	S	S	NT	NA	S	NA	NT	NA	NA	NA	NT	R	NA
F	>=65 years	Medical OPD	2023	Body fluid	No Growth	No Growth
M	15-64 years	Medical OPD	2023	urine	No Growth	No Growth
M	>=65 years	Medical OPD	2023	urine	Escherichia coli	Gram-negative bacteria	R	NA	NT	S	R	NT	S	NA	R	R	NT	NA	NA	S	NT	R	NA
F	15-64 years	Medical OPD	2023	stool	No Growth	No Growth
F	0-4 years	Medical OPD	2023	blood	Staphylococcus aureus	Gram-positive bacteria	NA	R	NA	NA	R	S	NA	R	R	NA	NT	S	R	NT	R	NT	NA
F	15-64 years	Medical OPD	2023	Genital/Ureteral	No Growth	No Growth
M	>=65 years	Medical OPD	2023	wound	Staphylococcus aureus	Gram-positive bacteria	NA	R	NA	NA	R	R	NA	R	R	NA	NT	S	S	NT	R	NT	NA
F	15-64 years	Medical OPD	2023	blood	Enterococcus sp.	Gram-positive bacteria	NT	NA	NA	NA	S	NA	NA	R	NA	NA	S	NA	NA	NA	NA	NA	R
F	15-64 years	Medical OPD	2023	urine	No Growth	No Growth
F	15-64 years	Medical OPD	2023	blood	No Growth	No Growth
M	>=65 years	Medical OPD	2023	urine	No Growth	No Growth
F	15-64 years	Medical OPD	2023	urine	Staphylococcus aureus	Gram-positive bacteria	NA	NT	NA	NA	S	R	NA	R	R	NA	NT	S	NT	NT	R	NT	NA
F	>=65 years	Medical OPD	2023	urine	Escherichia coli	Gram-negative bacteria	R	NA	R	R	S	S	S	NA	NT	R	NT	NA	NA	NT	NT	S	NA
M	15-64 years	Medical OPD	2023	urine	No Growth	No Growth
F	15-64 years	Medical OPD	2023	blood	No Growth	No Growth
M	15-64 years	Medical OPD	2023	Discharge (ear/eye)	Staphylococcus aureus	Gram-positive bacteria	NA	NT	NA	NA	S	S	NA	S	S	NA	S	S	S	NT	NT	NT	NA
F	15-64 years	Medical OPD	2023	urine	No Growth	No Growth
F	0-4 years	Medical OPD	2023	blood	Acinetobacter baumannii	Gram-negative bacteria	NA	NA	R	NT	S	S	S	NA	NT	NA	NA	NA	NA	NA	NT	NT	NA
M	15-64 years	Medical OPD	2023	wound	No Growth	No Growth
F	>=65 years	Medical OPD	2023	urine	Escherichia coli	Gram-negative bacteria	R	NA	R	S	R	NT	S	NA	R	NT	NT	NA	NA	S	R	R	NA
M	15-64 years	Emergency OPD	2023	blood	No Growth	No Growth
F	15-64 years	Medical OPD	2023	blood	No Growth	No Growth
F	15-64 years	Medical OPD	2023	urine	No Growth	No Growth
M	15-64 years	Medical OPD	2023	urine	No Growth	No Growth
F	5-14 years	Emergency OPD	2023	stool	Vibrio cholerae	Gram-negative bacteria	NT	NA	NT	NT	NT	NT	NT	NA	NT	NT	NT	NA	NT	NT	NT	NT	NA
F	15-64 years	Medical OPD	2023	urine	No Growth	No Growth
F	15-64 years	Medical OPD	2023	urine	Staphylococcus aureus	Gram-positive bacteria	NA	S	NA	NA	S	NT	NA	S	S	NA	NT	NT	NT	S	S	NT	NA
M	15-64 years	Medical OPD	2023	wound	Escherichia coli	Gram-negative bacteria	R	NA	R	S	S	NT	S	NA	S	NT	NT	NA	NA	NT	NT	S	NA
M	5-14 years	Medical OPD	2023	Cerebrospinal fluid	Klebsiella Species	Gram-negative bacteria	NA	NA	R	R	R	R	S	NA	NT	NT	NT	NA	NA	NT	NT	R	NA
F	15-64 years	Emergency OPD	2023	stool	No Growth	No Growth
M	15-64 years	Medical OPD	2023	urine	No Growth	No Growth
F	15-64 years	Emergency OPD	2024	stool	No Growth	No Growth
M	0-4 years	Emergency OPD	2024	stool	No Growth	No Growth
F	0-4 years	Medical OPD	2024	stool	No Growth	No Growth
F	15-64 years	Medical OPD	2024	stool	Vibrio cholerae	Gram-negative bacteria	NT	NA	NT	NT	NT	NT	NT	NA	NT	NT	NT	NA	NT	NT	NT	NT	NA
F	15-64 years	Medical OPD	2024	stool	No Growth	No Growth
F	15-64 years	Medical OPD	2024	stool	No Growth	No Growth
M	15-64 years	Medical OPD	2024	stool	Vibrio cholerae	Gram-negative bacteria	NT	NA	NT	NT	NT	NT	NT	NA	NT	NT	NT	NA	NT	NT	NT	NT	NA
F	15-64 years	Medical OPD	2024	stool	No Growth	No Growth
M	>=65 years	Medical OPD	2024	blood	No Growth	No Growth
M	15-64 years	Medical OPD	2024	stool	Vibrio cholerae	Gram-negative bacteria	NT	NA	NT	NT	NT	NT	NT	NA	NT	NT	NT	NA	NT	NT	NT	NT	NA
M	15-64 years	Emergency OPD	2024	stool	Vibrio cholerae	Gram-negative bacteria	NT	NA	NT	NT	NT	NT	NT	NA	NT	NT	NT	NA	NT	NT	NT	NT	NA
M	15-64 years	Medical OPD	2024	stool	Vibrio cholerae	Gram-negative bacteria	NT	NA	NT	NT	NT	NT	NT	NA	NT	NT	NT	NA	NT	NT	NT	NT	NA
M	15-64 years	Emergency OPD	2024	stool	Vibrio cholerae	Gram-negative bacteria	NT	NA	NT	NT	NT	NT	NT	NA	NT	NT	NT	NA	NT	NT	NT	NT	NA
M	15-64 years	Medical OPD	2024	urine	No Growth	No Growth
M	15-64 years	Medical OPD	2024	stool	No Growth	No Growth
M	15-64 years	Medical OPD	2024	stool	No Growth	No Growth
M	15-64 years	Medical OPD	2024	stool	Vibrio cholerae	Gram-negative bacteria	NT	NA	NT	NT	NT	NT	NT	NA	NT	NT	NT	NA	NT	NT	NT	NT	NA
M	15-64 years	Medical OPD	2024	blood	No Growth	No Growth
F	5-14 years	Medical OPD	2024	blood	No Growth	No Growth
F	15-64 years	Medical OPD	2024	stool	Vibrio cholerae	Gram-negative bacteria	NT	NA	NT	NT	NT	NT	NT	NA	NT	NT	NT	NA	NT	NT	NT	NT	NA
F	15-64 years	Medical OPD	2024	stool	No Growth	No Growth
M	15-64 years	Emergency OPD	2024	stool	Vibrio cholerae	Gram-negative bacteria	NT	NA	NT	NT	NT	NT	NT	NA	NT	NT	NT	NA	NT	NT	NT	NT	NA
M	15-64 years	Emergency OPD	2024	stool	Vibrio cholerae	Gram-negative bacteria	NT	NA	NT	NT	NT	NT	NT	NA	NT	NT	NT	NA	NT	NT	NT	NT	NA
M	15-64 years	Emergency OPD	2024	stool	Vibrio cholerae	Gram-negative bacteria	NT	NA	NT	NT	NT	NT	NT	NA	NT	NT	NT	NA	NT	NT	NT	NT	NA
M	15-64 years	Emergency OPD	2024	stool	Vibrio cholerae	Gram-negative bacteria	NT	NA	NT	NT	NT	NT	NT	NA	NT	NT	NT	NA	NT	NT	NT	NT	NA
F	15-64 years	Medical OPD	2022	urine	No Growth	No Growth
F	15-64 years	Medical OPD	2022	urine	No Growth	No Growth
F	15-64 years	Medical OPD	2022	blood	No Growth	No Growth
M	0-4 years	Medical OPD	2022	blood	No Growth	No Growth
F	15-64 years	Medical OPD	2022	urine	No Growth	No Growth
M	15-64 years	Medical OPD	2022	Discharge (ear/eye)	No Growth	No Growth
M	15-64 years	Medical OPD	2022	Cerebrospinal fluid	No Growth	No Growth
M	15-64 years	Medical OPD	2022	Cerebrospinal fluid	No Growth	No Growth
F	15-64 years	Medical OPD	2022	stool	No Growth	No Growth
F	0-4 years	Medical OPD	2022	urine	Citrobacter species	Gram-negative bacteria	NA	NA	R	NT	R	NT	NT	NA	R	NA	NA	NA	NA	NT	NT	NT	NA
F	0-4 years	Medical OPD	2022	urine	Escherichia coli	Gram-negative bacteria	NT	NA	R	NT	S	NT	S	NA	R	S	NT	NA	NA	S	NT	S	NA
M	0-4 years	Medical OPD	2022	blood	No Growth	No Growth
M	15-64 years	Medical OPD	2022	stool	No Growth	No Growth
M	5-14 years	Medical OPD	2022	urine	No Growth	No Growth
F	0-4 years	Medical OPD	2022	blood	Acinetobacter baumannii	Gram-negative bacteria	NA	NA	R	NT	R	R	S	NA	S	NA	NA	NA	NA	NA	NT	R	NA
M	0-4 years	Medical OPD	2022	blood	No Growth	No Growth
M	15-64 years	Medical OPD	2022	urine	No Growth	No Growth
F	15-64 years	Medical OPD	2022	urine	No Growth	No Growth
M	15-64 years	Medical OPD	2022	urine	No Growth	No Growth
F	15-64 years	Medical OPD	2022	Genital/Ureteral	Others (Providencia species,Serratia marcescens and Haemophilus ducreyi)	Gram-negative bacteria	S	NA	S	NT	R	R	NT	NA	S	NT	S	NA	NA	NT	NT	NT	NA
F	0-4 years	Medical OPD	2022	blood	Acinetobacter baumannii	Gram-negative bacteria	NA	NA	R	NT	R	R	R	NA	R	NA	NA	NA	NA	NA	NT	NT	NA
F	15-64 years	Medical OPD	2022	urine	Escherichia coli	Gram-negative bacteria	R	NA	S	NT	NT	S	NT	NA	S	NT	NT	NA	NA	S	NT	S	NA
F	0-4 years	Medical OPD	2022	blood	Acinetobacter baumannii	Gram-negative bacteria	NA	NA	S	S	NT	S	S	NA	R	NA	NA	NA	NA	NA	NT	S	NA
F	15-64 years	Medical OPD	2022	urine	Escherichia coli	Gram-negative bacteria	S	NA	S	NT	S	NT	S	NA	NT	S	NT	NA	NA	S	NT	R	NA
M	15-64 years	Medical OPD	2022	urine	No Growth	No Growth
M	15-64 years	Medical OPD	2022	urine	No Growth	No Growth
F	15-64 years	Medical OPD	2022	urine	No Growth	No Growth
F	15-64 years	Medical OPD	2022	urine	No Growth	No Growth
M	>=65 years	Medical OPD	2023	urine	No Growth	No Growth
F	15-64 years	Emergency OPD	2023	urine	Escherichia coli	Gram-negative bacteria	R	NA	R	S	R	S	S	NA	R	NT	NT	NA	NA	S	R	S	NA
M	15-64 years	Medical OPD	2023	blood	No Growth	No Growth
M	15-64 years	Medical OPD	2023	urine	No Growth	No Growth
F	0-4 years	Medical OPD	2023	urine	No Growth	No Growth
M	0-4 years	Emergency OPD	2023	urine	No Growth	No Growth
F	0-4 years	Medical OPD	2023	urine	No Growth	No Growth
M	0-4 years	Medical OPD	2023	urine	No Growth	No Growth
F	15-64 years	Emergency OPD	2023	urine	No Growth	No Growth
F	>=65 years	Medical OPD	2023	stool	No Growth	No Growth
